# Supplementary material for: The Sigma Ring and Other Distinctive Features of Surface Potentials of Group 1 Systems
Source: J Phys Chem A. 2026 Jul 8;130(28):5445–55. doi: 10.1021/acs.jpca.6c02529 (PMC13383737; doi:10.1021/acs.jpca.6c02529)
Supplement: Supplementary file 1 [file jp6c02529_si_001.zip]

Archive with 14 entries (11 files):
- SI_xyzFiles_and_BasisSets/
- SI_xyzFiles_and_BasisSets/Basis-Sets/
- SI_xyzFiles_and_BasisSets/Basis-Sets/Basis-Sets_AANO-RCC-VTZP.txt
- SI_xyzFiles_and_BasisSets/Basis-Sets/Basis-Sets_aug-cc-PVTZ.txt
- SI_xyzFiles_and_BasisSets/Basis-Sets/Basis-Sets_def2-TZVPP_ECPs+for_Rb-Cs-I.txt
- SI_xyzFiles_and_BasisSets/Basis-Sets/Basis-Sets_dyall-acv3z.txt
- SI_xyzFiles_and_BasisSets/Basis-Sets/Basis-Sets_x2c-TZVPPall.txt
- SI_xyzFiles_and_BasisSets/Basis-Sets/ECPs_StuttgartCologne_for_K-Rb-Cs-I.txt
- SI_xyzFiles_and_BasisSets/xyz-Coordinates-Files/
- SI_xyzFiles_and_BasisSets/xyz-Coordinates-Files/MF-Y_Y=BH-BF-MH3-NCl3_wB97XD.xyz
- SI_xyzFiles_and_BasisSets/xyz-Coordinates-Files/MX_Metal-Halides_CCSDfull.xyz
- SI_xyzFiles_and_BasisSets/xyz-Coordinates-Files/MX_Metal-Halides_MP2full.xyz
- SI_xyzFiles_and_BasisSets/xyz-Coordinates-Files/MX_Metal-Halides_wB97XD.xyz
- SI_xyzFiles_and_BasisSets/xyz-Coordinates-Files/The-XLi--NR3_Complexes_wB97XD.xyz
