# Supplementary material for: The Sigma Ring and Other Distinctive Features of Surface Potentials of Group 1 Systems
Source: J Phys Chem A. 2026 Jul 8;130(28):5445–55. doi: 10.1021/acs.jpca.6c02529 (PMC13383737; doi:10.1021/acs.jpca.6c02529)
Supplement: Supplementary file 1 [file jp6c02529_si_001.zip › SI_xyzFiles_and_BasisSets/Basis-Sets/Basis-Sets_AANO-RCC-VTZP.txt]

!----------------------------------------------------------------------
! Basis Set Exchange
! Version 0.12
! https://www.basissetexchange.org
!----------------------------------------------------------------------
!   Basis set: ANO-RCC-VTZP
! Description: ANO-RCC-VTZP
!        Role: orbital
!     Version: 1  (Data from OpenMolCAS)
!----------------------------------------------------------------------


Li     0
S    14   1.00
   9497.9344                 0.00009669
   1416.8112                 0.00060871
    321.45994                0.00310152
     91.124163               0.01266905
     29.999891               0.04248013
     11.017631               0.11501833
      4.3728010              0.23986501
      1.8312560              0.35843001
       .80226100             0.30485278
       .36264800             0.08824262
       .11399500            -0.00084459
       .05123700            -0.00794396
       .02246800            -0.00376442
       .00786000            -0.00008869
S    14   1.00
   9497.9344                 0.00011649
   1416.8112                 0.00074119
    321.45994                0.00377577
     91.124163               0.01649026
     29.999891               0.06519880
     11.017631               0.25174747
      4.3728010              0.48233784
      1.8312560              0.01800445
       .80226100            -0.43770288
       .36264800            -0.15969486
       .11399500            -0.69319480
       .05123700             0.16003114
       .02246800             0.59222157
       .00786000             0.04582992
S    14   1.00
   9497.9344                -0.00001245
   1416.8112                -0.00007839
    321.45994               -0.00040071
     91.124163              -0.00164525
     29.999891              -0.00563460
     11.017631              -0.01590781
      4.3728010             -0.03612582
      1.8312560             -0.06459928
       .80226100            -0.10083218
       .36264800            -0.09757614
       .11399500             0.23012159
       .05123700             0.61023898
       .02246800             0.28494061
       .00786000             0.00402690
S    14   1.00
   9497.9344                -0.00010463
   1416.8112                -0.00067059
    321.45994               -0.00339550
     91.124163              -0.01530456
     29.999891              -0.06329655
     11.017631              -0.26466317
      4.3728010             -0.44973791
      1.8312560              0.15356532
       .80226100             0.71922537
       .36264800             0.38378890
       .11399500            -1.39698120
       .05123700            -0.06008417
       .02246800             0.92527450
       .00786000             0.08246597
P    9   1.00
     13.119504               0.11984382
      3.0774242              0.55560784
      1.0988005              0.22513006
       .43577840             0.04223077
       .18024320            -0.43280159
       .07613330            -0.46827384
       .03254650             0.47817999
       .01401820             0.28103800
       .00490640            -0.00172901
P    9   1.00
     13.119504              -0.07215630
      3.0774242             -0.35895425
      1.0988005             -0.21512925
       .43577840            -0.07684631
       .18024320            -0.35543491
       .07613330            -0.33919977
       .03254650             0.54935331
       .01401820             0.27666889
       .00490640            -0.00079257
P    9   1.00
     13.119504               0.00152494
      3.0774242              0.00831483
      1.0988005              0.01933203
       .43577840             0.04934293
       .18024320             0.16235540
       .07613330             0.38475054
       .03254650             0.43361004
       .01401820             0.12870059
       .00490640            -0.00101852
D    4   1.00
       .45000000             0.02689650
       .15750000             0.48518571
       .05512500             0.57737347
       .01929380             0.05653272
D    4   1.00
       .45000000            -0.30894060
       .15750000            -0.72129525
       .05512500             0.60437777
       .01929380             0.41152708
F    3   1.00
       .24000000             0.36815571
       .09600000             0.56209071
       .03840000             0.25828445
****
F     0
S    14   1.00
 103109.46                   0.00017131
  15281.007                  0.00071240
   3441.5392                 0.00299048
    967.09483                0.01164037
    314.03534                0.03968643
    113.44230                0.11285461
     44.644727               0.24736507
     18.942874               0.36727027
      8.5327430              0.28962870
      3.9194010              0.07786682
      1.5681570              0.00456214
       .62329000             0.00246888
       .24086100             0.00110631
       .08430100             0.00017397
S    14   1.00
 103109.46                  -0.00004045
  15281.007                 -0.00016823
   3441.5392                -0.00070843
    967.09483               -0.00276800
    314.03534               -0.00961138
    113.44230               -0.02833958
     44.644727              -0.06839344
     18.942874              -0.12373793
      8.5327430             -0.15128597
      3.9194010             -0.00909991
      1.5681570              0.37162577
       .62329000             0.55002144
       .24086100             0.20923187
       .08430100             0.00807464
S    14   1.00
 103109.46                   0.00004172
  15281.007                  0.00017297
   3441.5392                 0.00073411
    967.09483                0.00284436
    314.03534                0.01008456
    113.44230                0.02965328
     44.644727               0.07601056
     18.942874               0.14026018
      8.5327430              0.22249608
      3.9194010             -0.12556593
      1.5681570             -1.04242185
       .62329000            -0.01107495
       .24086100             0.95746567
       .08430100             0.15016317
S    14   1.00
 103109.46                  -0.00006301
  15281.007                 -0.00025175
   3441.5392                -0.00114943
    967.09483               -0.00396672
    314.03534               -0.01634092
    113.44230               -0.03887889
     44.644727              -0.13055044
     18.942874              -0.13716683
      8.5327430             -0.51233729
      3.9194010              1.03590766
      1.5681570              1.09323563
       .62329000            -2.50833628
       .24086100             0.97987388
       .08430100             0.51129614
P    9   1.00
    245.33029                0.00102486
     56.919005               0.00834429
     17.604568               0.04078927
      6.2749950              0.13513706
      2.4470300              0.27988308
       .99506000             0.35979664
       .40397300             0.30553474
       .15481000             0.13547039
       .05418400             0.02804449
P    9   1.00
    245.33029               -0.00093260
     56.919005              -0.00775956
     17.604568              -0.03756068
      6.2749950             -0.13463773
      2.4470300             -0.30813422
       .99506000            -0.26347435
       .40397300             0.20321761
       .15481000             0.58028830
       .05418400             0.29714042
P    9   1.00
    245.33029                0.00140994
     56.919005               0.01295417
     17.604568               0.05881693
      6.2749950              0.25051784
      2.4470300              0.54662793
       .99506000            -0.25581939
       .40397300            -0.86345988
       .15481000             0.30211698
       .05418400             0.58738091
D    4   1.00
      5.0000000              0.13642698
      1.7500000              0.51596565
       .61250000             0.47080969
       .21437500             0.08350175
D    4   1.00
      5.0000000             -0.40148331
      1.7500000             -0.60612100
       .61250000             0.70657561
       .21437500             0.32858391
F    3   1.00
      3.2000000              0.33857971
      1.2800000              0.58252282
       .51200000             0.26261093
****
Na     0
S    17   1.00
 138773.72                  -0.00023376
  20325.899                 -0.00083756
   5878.6049                -0.00223519
   2015.4373                -0.00719514
    739.62658               -0.02202837
    280.82116               -0.06644081
    108.71501               -0.17526013
     42.601572              -0.36453833
     16.829817              -0.41539688
      6.6864486             -0.13137206
      2.6674877              0.03084158
      1.0674621              0.04634176
       .42818910             0.02075069
       .17208010            -0.00159087
       .06925880             0.00161589
       .02790920             0.00075928
       .01116330            -0.00019671
S    17   1.00
 138773.72                   0.00003606
  20325.899                  0.00012911
   5878.6049                 0.00034765
   2015.4373                 0.00111486
    739.62658                0.00350829
    280.82116                0.01084624
    108.71501                0.03174350
     42.601572               0.08041137
     16.829817               0.14945585
      6.6864486              0.04718019
      2.6674877             -0.35966533
      1.0674621             -0.56996925
       .42818910            -0.22374305
       .17208010             0.00609226
       .06925880            -0.00066341
       .02790920             0.00496335
       .01116330             0.00158587
S    17   1.00
 138773.72                  -0.00006301
  20325.899                 -0.00022326
   5878.6049                -0.00061684
   2015.4373                -0.00189430
    739.62658               -0.00625981
    280.82116               -0.01822933
    108.71501               -0.05594920
     42.601572              -0.12974610
     16.829817              -0.27454964
      6.6864486              0.06335698
      2.6674877              1.22565444
      1.0674621             -0.28152399
       .42818910            -0.76210628
       .17208010            -0.09716365
       .06925880            -0.36776077
       .02790920             0.57173449
       .01116330             0.10422583
S    17   1.00
 138773.72                   0.00000860
  20325.899                  0.00003078
   5878.6049                 0.00008261
   2015.4373                 0.00026504
    739.62658                0.00082544
    280.82116                0.00252128
    108.71501                0.00708604
     42.601572               0.01667497
     16.829817               0.02722067
      6.6864486              0.00850228
      2.6674877             -0.05717150
      1.0674621             -0.11701990
       .42818910            -0.15737074
       .17208010            -0.02512969
       .06925880             0.54766553
       .02790920             0.55409532
       .01116330             0.03044760
S    17   1.00
 138773.72                   0.00004199
  20325.899                  0.00014619
   5878.6049                 0.00042230
   2015.4373                 0.00120382
    739.62658                0.00434664
    280.82116                0.01149186
    108.71501                0.03897569
     42.601572               0.08046523
     16.829817               0.20378757
      6.6864486             -0.14476771
      2.6674877             -0.88299934
      1.0674621              0.58517316
       .42818910             0.87970573
       .17208010            -0.39538759
       .06925880            -1.66102920
       .02790920             1.26131967
       .01116330             0.30029796
P    12   1.00
    383.79172                0.00109238
     94.398072               0.00754850
     32.361507               0.03295923
     12.054352               0.11716963
      4.6417186              0.27772400
      1.8172876              0.39797704
       .71827120             0.32348004
       .28558030             0.09401720
       .11399470             0.00009929
       .04562920             0.00123505
       .01830100            -0.00084133
       .00732040             0.00025054
P    12   1.00
    383.79172                0.00166095
     94.398072               0.01166032
     32.361507               0.05268881
     12.054352               0.20993054
      4.6417186              0.53560464
      1.8172876              0.13175136
       .71827120            -0.66066646
       .28558030            -0.29584688
       .11399470            -0.02598173
       .04562920             0.09485122
       .01830100             0.15327752
       .00732040             0.01146784
P    12   1.00
    383.79172               -0.00015543
     94.398072              -0.00107218
     32.361507              -0.00477324
     12.054352              -0.01745747
      4.6417186             -0.04321190
      1.8172876             -0.04874895
       .71827120            -0.02614236
       .28558030            -0.00720061
       .11399470             0.15486317
       .04562920             0.49951936
       .01830100             0.43274850
       .00732040             0.03248195
P    12   1.00
    383.79172               -0.00071784
     94.398072              -0.00592109
     32.361507              -0.02336263
     12.054352              -0.11830612
      4.6417186             -0.23162587
      1.8172876              0.20073322
       .71827120             0.32448483
       .28558030             0.08011298
       .11399470            -0.85168654
       .04562920            -0.35043596
       .01830100             0.89674521
       .00732040             0.07910200
D    5   1.00
      2.15650900             0.86588480
       .86260360             0.08737498
       .34514180             0.20431641
       .13809690            -0.08340280
       .05525480             0.05439170
D    5   1.00
      2.15650900            -0.29557795
       .86260360             0.19720957
       .34514180            -0.00798178
       .13809690             0.48805024
       .05525480             0.55299340
F    4   1.00
       .82036225            -0.26050938
       .32814490             0.41892896
       .15734730             0.27212682
       .07544890             0.56818263
****
Cl     0
S    17   1.00
 399432.47                   0.00030484
  56908.833                  0.00097690
  16874.769                  0.00213829
   6010.0278                 0.00596941
   2303.2830                 0.01618189
    915.65994                0.04523017
    371.72009                0.11792451
    152.89109                0.26154412
     63.436303               0.40192154
     26.481723               0.26874482
     11.104112               0.03281694
      4.6716289              0.00355918
      1.9704520             -0.00170778
       .83279460             0.00129735
       .35254090            -0.00065905
       .14943410             0.00024579
       .05977360            -0.00000146
S    17   1.00
 399432.47                  -0.00008544
  56908.833                 -0.00027415
  16874.769                 -0.00060181
   6010.0278                -0.00168491
   2303.2830                -0.00461440
    915.65994               -0.01312940
    371.72009               -0.03590977
    152.89109               -0.08838331
     63.436303              -0.17459524
     26.481723              -0.17768036
     11.104112               0.15212083
      4.6716289              0.62550754
      1.9704520              0.36355752
       .83279460             0.00960204
       .35254090             0.02635221
       .14943410             0.00476606
       .05977360             0.00086954
S    17   1.00
 399432.47                   0.00002805
  56908.833                  0.00008993
  16874.769                  0.00019805
   6010.0278                 0.00055165
   2303.2830                 0.00152335
    915.65994                0.00430471
    371.72009                0.01193457
    152.89109                0.02937135
     63.436303               0.06021462
     26.481723               0.06257166
     11.104112              -0.05661174
      4.6716289             -0.32750975
      1.9704520             -0.34199199
       .83279460             0.31850883
       .35254090             0.66176117
       .14943410             0.27830911
       .05977360             0.01682723
S    17   1.00
 399432.47                  -0.00002594
  56908.833                 -0.00008327
  16874.769                 -0.00018239
   6010.0278                -0.00051268
   2303.2830                -0.00139557
    915.65994               -0.00399682
    371.72009               -0.01084095
    152.89109               -0.02689456
     63.436303              -0.05308441
     26.481723              -0.05725505
     11.104112               0.06432674
      4.6716289              0.30253800
      1.9704520              0.51304681
       .83279460            -1.13091935
       .35254090            -0.72817381
       .14943410             1.17413304
       .05977360             0.32946196
S    17   1.00
 399432.47                   0.00003634
  56908.833                  0.00011398
  16874.769                  0.00026880
   6010.0278                 0.00066007
   2303.2830                 0.00216305
    915.65994                0.00506807
    371.72009                0.01752394
    152.89109                0.03603521
     63.436303               0.10123509
     26.481723               0.06743633
     11.104112              -0.07921446
      4.6716289             -0.76761375
      1.9704520             -0.24213385
       .83279460             3.15588256
       .35254090            -3.34662868
       .14943410             0.55220485
       .05977360             0.81913827
P    12   1.00
   1288.9716                 0.00093570
    312.24430                0.00612519
    111.34634                0.02562804
     43.736087               0.09281756
     17.856524               0.24346160
      7.4327659              0.41401588
      3.1282538              0.34722988
      1.3257214              0.07646871
       .56441910             0.00212249
       .24107410            -0.00079088
       .10320890            -0.00020296
       .04128360            -0.00009274
P    12   1.00
   1288.9716                -0.00024782
    312.24430               -0.00162654
    111.34634               -0.00687102
     43.736087              -0.02535755
     17.856524              -0.06874067
      7.4327659             -0.12202766
      3.1282538             -0.10596481
      1.3257214              0.13708383
       .56441910             0.42571611
       .24107410             0.41428846
       .10320890             0.18204070
       .04128360             0.03011165
P    12   1.00
   1288.9716                 0.00024047
    312.24430                0.00152795
    111.34634                0.00673753
     43.736087               0.02388784
     17.856524               0.06877323
      7.4327659              0.11190534
      3.1282538              0.12059088
      1.3257214             -0.22523997
       .56441910            -0.64105309
       .24107410             0.05174053
       .10320890             0.69480634
       .04128360             0.30411632
P    12   1.00
   1288.9716                -0.00037279
    312.24430               -0.00206329
    111.34634               -0.01083070
     43.736087              -0.03205908
     17.856524              -0.11535249
      7.4327659             -0.12638485
      3.1282538             -0.27285018
      1.3257214              0.85710981
       .56441910             0.47105137
       .24107410            -1.54526882
       .10320890             0.42813393
       .04128360             0.61748590
D    5   1.00
      3.6204561              0.02670164
      1.4775717              0.17231497
       .60302300             0.58274040
       .24610430             0.33745593
       .09844170             0.04917881
D    5   1.00
      3.6204561             -0.08306300
      1.4775717              0.54082516
       .60302300             0.50106406
       .24610430            -0.85817991
       .09844170            -0.25651426
F    4   1.00
      1.3568964              0.21661586
       .66136460             0.57976820
       .32235560             0.29688803
       .12894220             0.04881283
****
K     0
S    21   1.00
6576347.35                   0.00004778
 801506.064                  0.00017191
 156991.234                  0.00052795
  39650.5519                 0.00152589
  11842.4664                 0.00438246
   3994.11134                0.01268914
   1473.57334                0.03596926
    580.776292               0.09424167
    240.864821               0.20902295
    104.325248               0.34315821
     46.9086480              0.31896205
     21.5962921              0.11175730
      8.73661744             0.01998997
      3.87748401             0.01019602
      1.61706826             0.00513176
      0.69722865             0.02507941
      0.27992003             0.01594168
      0.11196801            -0.00002095
      0.04478720            -0.00028575
      0.01791488            -0.00087027
      0.00716595             0.00005000
S    21   1.00
6576347.35                  -0.00001491
 801506.064                 -0.00005367
 156991.234                 -0.00016505
  39650.5519                -0.00047714
  11842.4664                -0.00137763
   3994.11134               -0.00399928
   1473.57334               -0.01155326
    580.776292              -0.03107120
    240.864821              -0.07478464
    104.325248              -0.14264165
     46.9086480             -0.18769365
     21.5962921             -0.03727049
      8.73661744             0.39572405
      3.87748401             0.45066416
      1.61706826             0.10975008
      0.69722865             0.17310753
      0.27992003             0.11361225
      0.11196801            -0.00112018
      0.04478720            -0.00102606
      0.01791488            -0.00593249
      0.00716595             0.00042203
S    21   1.00
6576347.35                   0.00000677
 801506.064                  0.00002438
 156991.234                  0.00007503
  39650.5519                 0.00021683
  11842.4664                 0.00062808
   3994.11134                0.00182356
   1473.57334                0.00532348
    580.776292               0.01446084
    240.864821               0.03614773
    104.325248               0.07280667
     46.9086480              0.10701862
     21.5962921              0.01822209
      8.73661744            -0.31532243
      3.87748401            -0.56691025
      1.61706826            -0.02495259
      0.69722865             0.71370914
      0.27992003             0.43936256
      0.11196801             0.00037823
      0.04478720             0.00089892
      0.01791488            -0.01506141
      0.00716595             0.00141467
S    21   1.00
6576347.35                   0.00000397
 801506.064                  0.00001422
 156991.234                  0.00004436
  39650.5519                 0.00012421
  11842.4664                 0.00038064
   3994.11134                0.00100912
   1473.57334                0.00331520
    580.776292               0.00766618
    240.864821               0.02303110
    104.325248               0.03459803
     46.9086480              0.07765642
     21.5962921             -0.03250930
      8.73661744            -0.09900926
      3.87748401            -0.69442207
      1.61706826             0.66371705
      0.69722865             1.00028239
      0.27992003            -0.85550146
      0.11196801            -0.30683984
      0.04478720            -0.82382410
      0.01791488             1.09474360
      0.00716595             0.03565864
S    21   1.00
6576347.35                  -0.00000082
 801506.064                 -0.00000295
 156991.234                 -0.00000908
  39650.5519                -0.00002621
  11842.4664                -0.00007607
   3994.11134               -0.00022011
   1473.57334               -0.00064512
    580.776292              -0.00174101
    240.864821              -0.00437594
    104.325248              -0.00871404
     46.9086480             -0.01303816
     21.5962921             -0.00200107
      8.73661744             0.03977587
      3.87748401             0.08709561
      1.61706826            -0.00783143
      0.69722865            -0.16176851
      0.27992003            -0.24208771
      0.11196801            -0.09604000
      0.04478720             0.67293744
      0.01791488             0.51845545
      0.00716595             0.00503982
S    21   1.00
6576347.35                  -0.00000436
 801506.064                 -0.00001558
 156991.234                 -0.00004887
  39650.5519                -0.00013524
  11842.4664                -0.00042349
   3994.11134               -0.00108602
   1473.57334               -0.00373967
    580.776292              -0.00819547
    240.864821              -0.02666574
    104.325248              -0.03698691
     46.9086480             -0.09744376
     21.5962921              0.05717686
      8.73661744             0.09832050
      3.87748401             0.90997214
      1.61706826            -1.30019121
      0.69722865            -0.78238444
      0.27992003             2.15936313
      0.11196801            -0.40258094
      0.04478720            -1.87013012
      0.01791488             1.43884772
      0.00716595             0.07199918
P    16   1.00
  17279.2468                 0.00004114
   3174.66045                0.00028690
    908.756177               0.00161741
    321.749040               0.00742847
    129.240316               0.02753455
     56.4303035              0.08226036
     26.1275422              0.18923959
     12.5208872              0.31719723
      6.13523054             0.35093629
      3.03952638             0.19315816
      1.43973835             0.03327935
      0.66918711             0.00064764
      0.30400564             0.00069489
      0.12160225            -0.00010703
      0.04864090             0.00004689
      0.01945636            -0.00002844
P    16   1.00
  17279.2468                -0.00001258
   3174.66045               -0.00008766
    908.756177              -0.00049609
    321.749040              -0.00228295
    129.240316              -0.00856331
     56.4303035             -0.02603816
     26.1275422             -0.06195344
     12.5208872             -0.10706384
      6.13523054            -0.12827779
      3.03952638            -0.02487120
      1.43973835             0.25571152
      0.66918711             0.45505537
      0.30400564             0.36364677
      0.12160225             0.07863348
      0.04864090            -0.00614307
      0.01945636             0.00237232
P    16   1.00
  17279.2468                -0.00001610
   3174.66045               -0.00011182
    908.756177              -0.00063644
    321.749040              -0.00292119
    129.240316              -0.01106635
     56.4303035             -0.03383712
     26.1275422             -0.08336865
     12.5208872             -0.13766045
      6.13523054            -0.14952008
      3.03952638            -0.03249699
      1.43973835             0.81745882
      0.66918711             0.28880679
      0.30400564            -0.75839117
      0.12160225            -0.35447063
      0.04864090            -0.10030418
      0.01945636             0.43430365
P    16   1.00
  17279.2468                 0.00000224
   3174.66045                0.00001580
    908.756177               0.00008808
    321.749040               0.00041228
    129.240316               0.00152143
     56.4303035              0.00472584
     26.1275422              0.01105232
     12.5208872              0.01965079
      6.13523054             0.02206347
      3.03952638             0.00583571
      1.43973835            -0.06344650
      0.66918711            -0.08107177
      0.30400564            -0.08193114
      0.12160225             0.01438645
      0.04864090             0.34941254
      0.01945636             0.70986926
P    16   1.00
  17279.2468                 0.00001152
   3174.66045                0.00007468
    908.756177               0.00046709
    321.749040               0.00194004
    129.240316               0.00821438
     56.4303035              0.02259881
     26.1275422              0.06521018
     12.5208872              0.08545990
      6.13523054             0.11921938
      3.03952638            -0.07021429
      1.43973835            -0.69955782
      0.66918711             0.28750577
      0.30400564             0.75893349
      0.12160225            -0.21841942
      0.04864090            -1.44224092
      0.01945636             1.26040282
D    5   1.00
     10.860000               0.01927264
      4.311420               0.02596129
      1.711633               0.34820516
      0.679518               0.59530861
      0.269768               0.17376937
D    5   1.00
     10.860000              -0.00678761
      4.311420              -0.06287876
      1.711633               0.84795424
      0.679518              -0.10102653
      0.269768              -0.84619360
F    4   1.00
      5.748560               0.02995284
      2.282177              -0.25732797
      0.906024              -0.72880336
      0.359691              -0.15739314
****
Br     0
S    20   1.00
17028964.9                  -0.00013462
2186438.81                  -0.00044229
 426256.871                 -0.00130094
 105103.670                 -0.00350261
  30487.8213                -0.00918340
   9970.05197               -0.02405403
   3574.64352               -0.06239651
   1376.85529               -0.15033393
    560.732930              -0.29659185
    238.734218              -0.38191226
    104.773142              -0.21207061
     45.0684265             -0.02327678
     20.6137781             -0.00888124
      9.44445062            -0.00123545
      4.25252005             0.01647419
      1.87261996             0.01273639
      0.74603755             0.00097445
      0.32701681             0.00271687
      0.13158082             0.00087903
      0.05263232             0.00001929
S    20   1.00
17028964.9                   0.00004548
2186438.81                   0.00014956
 426256.871                  0.00044078
 105103.670                  0.00119126
  30487.8213                 0.00314537
   9970.05197                0.00835243
   3574.64352                0.02228196
   1376.85529                0.05706946
    560.732930               0.12885314
    238.734218               0.21986756
    104.773142               0.16046707
     45.0684265             -0.33903751
     20.6137781             -0.73165902
      9.44445062            -0.24895810
      4.25252005             0.12187451
      1.87261996             0.09637941
      0.74603755             0.00563125
      0.32701681             0.00536645
      0.13158082             0.00130610
      0.05263232            -0.00000191
S    20   1.00
17028964.9                   0.00000954
2186438.81                   0.00003137
 426256.871                  0.00009242
 105103.670                  0.00024959
  30487.8213                 0.00065822
   9970.05197                0.00174335
   3574.64352                0.00462857
   1376.85529                0.01174142
    560.732930               0.02608249
    238.734218               0.04388731
    104.773142               0.03367423
     45.0684265             -0.08460344
     20.6137781             -0.30159887
      9.44445062            -0.08554918
      4.25252005             0.52088267
      1.87261996             0.31321488
      0.74603755             0.10419005
      0.32701681             0.30149234
      0.13158082             0.12278542
      0.05263232             0.00343490
S    20   1.00
17028964.9                  -0.00000974
2186438.81                  -0.00003202
 426256.871                 -0.00009439
 105103.670                 -0.00025512
  30487.8213                -0.00067393
   9970.05197               -0.00179043
   3574.64352               -0.00478391
   1376.85529               -0.01229336
    560.732930              -0.02803377
    238.734218              -0.04919004
    104.773142              -0.03856052
     45.0684265              0.10196395
     20.6137781              0.33658716
      9.44445062             0.09982437
      4.25252005            -0.58623957
      1.87261996            -0.65202065
      0.74603755             0.19039721
      0.32701681             0.67644075
      0.13158082             0.28834682
      0.05263232             0.00773775
S    20   1.00
17028964.9                   0.00000496
2186438.81                   0.00001633
 426256.871                  0.00004808
 105103.670                  0.00013052
  30487.8213                 0.00034283
   9970.05197                0.00092438
   3574.64352                0.00243820
   1376.85529                0.00649653
    560.732930               0.01461225
    238.734218               0.02788060
    104.773142               0.01897154
     45.0684265             -0.05192456
     20.6137781             -0.19758154
      9.44445062            -0.01183927
      4.25252005             0.26212428
      1.87261996             0.77019003
      0.74603755            -1.07504952
      0.32701681            -0.95261471
      0.13158082             1.28544384
      0.05263232             0.28358777
S    20   1.00
17028964.9                  -0.00000837
2186438.81                  -0.00002751
 426256.871                 -0.00008120
 105103.670                 -0.00021864
  30487.8213                -0.00058110
   9970.05197               -0.00152533
   3574.64352               -0.00413567
   1376.85529               -0.01034850
    560.732930              -0.02417487
    238.734218              -0.04005295
    104.773142              -0.03521946
     45.0684265              0.09789135
     20.6137781              0.28969314
      9.44445062             0.09259601
      4.25252005            -0.79550856
      1.87261996            -0.92446399
      0.74603755             3.98830684
      0.32701681            -3.70064241
      0.13158082             0.56735426
      0.05263232             0.78318266
P    17   1.00
 161308.088                  0.00004394
  24714.5235                 0.00023115
   5979.86815                0.00111396
   1880.77245                0.00496455
    697.098673               0.01956735
    287.865210               0.06479545
    128.245954               0.16887142
     60.1299881              0.31770996
     29.2171045              0.37076038
     14.4495618              0.20277004
      6.94849207             0.03882615
      3.30702782             0.00738435
      1.55878661             0.00321435
      0.60857956            -0.00000248
      0.24319665            -0.00018498
      0.09204012            -0.00006500
      0.03681605            -0.00000129
P    17   1.00
 161308.088                 -0.00001836
  24714.5235                -0.00009668
   5979.86815               -0.00046740
   1880.77245               -0.00208978
    697.098673              -0.00832989
    287.865210              -0.02811831
    128.245954              -0.07625438
     60.1299881             -0.15068312
     29.2171045             -0.18383927
     14.4495618             -0.00170180
      6.94849207             0.36782480
      3.30702782             0.50626197
      1.55878661             0.22761366
      0.60857956             0.01550742
      0.24319665            -0.00515371
      0.09204012            -0.00103363
      0.03681605            -0.00024318
P    17   1.00
 161308.088                  0.00000446
  24714.5235                 0.00002341
   5979.86815                0.00011373
   1880.77245                0.00050568
    697.098673               0.00203374
    287.865210               0.00683155
    128.245954               0.01881910
     60.1299881              0.03703817
     29.2171045              0.04660472
     14.4495618             -0.00704123
      6.94849207            -0.11200916
      3.30702782            -0.18498592
      1.55878661            -0.04539816
      0.60857956             0.37397099
      0.24319665             0.54205977
      0.09204012             0.23699505
      0.03681605             0.01773657
P    17   1.00
 161308.088                 -0.00000456
  24714.5235                -0.00002392
   5979.86815               -0.00011632
   1880.77245               -0.00051672
    697.098673              -0.00208072
    287.865210              -0.00698218
    128.245954              -0.01927967
     60.1299881             -0.03785375
     29.2171045             -0.04787432
     14.4495618              0.00780427
      6.94849207             0.12068833
      3.30702782             0.19099826
      1.55878661             0.07385798
      0.60857956            -0.78268398
      0.24319665            -0.16710504
      0.09204012             0.80861003
      0.03681605             0.25759175
P    17   1.00
 161308.088                  0.00000622
  24714.5235                 0.00003102
   5979.86815                0.00016602
   1880.77245                0.00064436
    697.098673               0.00303638
    287.865210               0.00854977
    128.245954               0.02892985
     60.1299881              0.04308343
     29.2171045              0.08553492
     14.4495618             -0.05748613
      6.94849207            -0.08723805
      3.30702782            -0.44589826
      1.55878661             0.22407513
      0.60857956             1.37216394
      0.24319665            -1.67772546
      0.09204012             0.22143959
      0.03681605             0.70511841
D    11   1.00
    560.732930               0.00068865
    238.734218               0.00240467
    104.773142               0.01433129
     45.0684265              0.05438352
     20.6137781              0.15304298
      9.44445062             0.30550848
      4.25252005             0.38567672
      1.87261996             0.29219340
      0.74603755             0.08714805
      0.29841502            -0.00020028
      0.11936601             0.00134169
D    11   1.00
    560.732930              -0.00019069
    238.734218              -0.00072866
    104.773142              -0.00402111
     45.0684265             -0.01604723
     20.6137781             -0.04356888
      9.44445062            -0.09341332
      4.25252005            -0.10869852
      1.87261996            -0.09679023
      0.74603755             0.37268129
      0.29841502             0.62422320
      0.11936601             0.15811311
D    11   1.00
    560.732930               0.00023435
    238.734218               0.00066522
    104.773142               0.00471564
     45.0684265              0.01608428
     20.6137781              0.04999276
      9.44445062             0.10215584
      4.25252005             0.14963391
      1.87261996             0.14147927
      0.74603755            -1.06541591
      0.29841502             0.35047390
      0.11936601             0.68066714
F    4   1.00
      1.417310               0.09298547
      0.566924               0.68169570
      0.226769               0.34586395
      0.090707               0.02206141
****
Rb     0
S    23   1.00
18260912.1                   0.00015121
2377412.40                   0.00048810
 465676.319                  0.00142686
 114847.840                  0.00381284
  33253.5014                 0.00991017
  10843.4280                 0.02569371
   3874.10647                0.06600772
   1485.96035                0.15767922
    602.221929               0.30713346
    254.960864               0.38289839
    111.053223               0.19608982
     47.5257821              0.01505719
     21.6616476              0.00187471
      9.88167002            -0.00135745
      4.43503659             0.00079584
      1.95393212            -0.00047917
      0.77168678             0.00025792
      0.30867471            -0.00013081
      0.12346988             0.00009570
      0.04938795            -0.00006712
      0.01975518             0.00000992
      0.00790207            -0.00001914
      0.00316082             0.00000407
S    23   1.00
18260912.1                  -0.00004924
2377412.40                  -0.00015911
 465676.319                 -0.00046604
 114847.840                 -0.00125052
  33253.5014                -0.00327312
  10843.4280                -0.00861264
   3874.10647               -0.02275311
   1485.96035               -0.05793625
    602.221929              -0.12933878
    254.960864              -0.21527471
    111.053223              -0.13298182
     47.5257821              0.37132500
     21.6616476              0.63256792
      9.88167002             0.17878956
      4.43503659             0.00586256
      1.95393212             0.00077093
      0.77168678             0.00005870
      0.30867471             0.00012473
      0.12346988             0.00011157
      0.04938795            -0.00016130
      0.01975518            -0.00018474
      0.00790207            -0.00002244
      0.00316082             0.00000166
S    23   1.00
18260912.1                   0.00001999
2377412.40                   0.00006462
 465676.319                  0.00018934
 114847.840                  0.00050826
  33253.5014                 0.00133189
  10843.4280                 0.00351015
   3874.10647                0.00931277
   1485.96035                0.02390119
    602.221929               0.05443238
    254.960864               0.09436540
    111.053223               0.06276175
     47.5257821             -0.22424651
     21.6616476             -0.56281482
      9.88167002            -0.06118741
      4.43503659             0.80897556
      1.95393212             0.44647662
      0.77168678             0.00120870
      0.30867471             0.01214421
      0.12346988            -0.00555073
      0.04938795             0.00301344
      0.01975518            -0.00315106
      0.00790207             0.00114377
      0.00316082            -0.00029003
S    23   1.00
18260912.1                  -0.00000680
2377412.40                  -0.00002199
 465676.319                 -0.00006444
 114847.840                 -0.00017294
  33253.5014                -0.00045354
  10843.4280                -0.00119435
   3874.10647               -0.00317586
   1485.96035               -0.00814320
    602.221929              -0.01866212
    254.960864              -0.03240786
    111.053223              -0.02219225
     47.5257821              0.08233512
     21.6616476              0.21603135
      9.88167002             0.02620116
      4.43503659            -0.45819052
      1.95393212            -0.47836754
      0.77168678             0.56684286
      0.30867471             0.73223333
      0.12346988             0.05856722
      0.04938795             0.00784663
      0.01975518            -0.01395715
      0.00790207             0.00475163
      0.00316082            -0.00119379
S    23   1.00
18260912.1                   0.00000141
2377412.40                   0.00000457
 465676.319                  0.00001338
 114847.840                  0.00003590
  33253.5014                 0.00009417
  10843.4280                 0.00024772
   3874.10647                0.00065915
   1485.96035                0.00168527
    602.221929               0.00386353
    254.960864               0.00666517
    111.053223               0.00462472
     47.5257821             -0.01716699
     21.6616476             -0.04512783
      9.88167002            -0.00611293
      4.43503659             0.10266187
      1.95393212             0.10862741
      0.77168678            -0.14991362
      0.30867471            -0.27648124
      0.12346988            -0.21176248
      0.04938795             0.50249996
      0.01975518             0.70822377
      0.00790207             0.02626930
      0.00316082             0.00496367
S    23   1.00
18260912.1                  -0.00000497
2377412.40                  -0.00001606
 465676.319                 -0.00004704
 114847.840                 -0.00012636
  33253.5014                -0.00033094
  10843.4280                -0.00087460
   3874.10647               -0.00231741
   1485.96035               -0.00599526
    602.221929              -0.01367198
    254.960864              -0.02427341
    111.053223              -0.01583056
     47.5257821              0.05952091
     21.6616476              0.17000148
      9.88167002             0.00252719
      4.43503659            -0.31885315
      1.95393212            -0.70510966
      0.77168678             1.74252414
      0.30867471            -0.38213868
      0.12346988            -0.63838911
      0.04938795            -0.82955461
      0.01975518             0.79455121
      0.00790207             0.33530864
      0.00316082            -0.03810959
S    23   1.00
18260912.1                   0.00000602
2377412.40                   0.00001944
 465676.319                  0.00005716
 114847.840                  0.00015232
  33253.5014                 0.00040478
  10843.4280                 0.00104168
   3874.10647                0.00286462
   1485.96035                0.00699515
    602.221929               0.01708441
    254.960864               0.02671689
    111.053223               0.02440495
     47.5257821             -0.08644522
     21.6616476             -0.17038433
      9.88167002            -0.08555106
      4.43503659             0.61187184
      1.95393212             0.59568086
      0.77168678            -2.65106257
      0.30867471             2.14553226
      0.12346988             0.73592798
      0.04938795            -2.31327472
      0.01975518             0.93461498
      0.00790207             0.49029311
      0.00316082            -0.05164169
P    19   1.00
 223855.224                  0.00004060
  33753.9482                 0.00020509
   7967.12130                0.00096014
   2451.16296                0.00421551
    894.143001               0.01667517
    365.104910               0.05631488
    161.372156               0.15196287
     75.3106062              0.30064979
     36.4961225              0.37888990
     18.0615423              0.23265186
      8.71901922             0.04720685
      4.19309544             0.00147956
      2.01046624             0.00075124
      0.83548842            -0.00016655
      0.33419536             0.00007823
      0.13367814            -0.00004313
      0.05347125             0.00002301
      0.02138850            -0.00001170
      0.00855540             0.00000392
P    19   1.00
 223855.224                 -0.00001680
  33753.9482                -0.00008492
   7967.12130               -0.00039883
   2451.16296               -0.00175626
    894.143001              -0.00702305
    365.104910              -0.02414118
    161.372156              -0.06773938
     75.3106062             -0.14070544
     36.4961225             -0.18765678
     18.0615423             -0.03705756
      8.71901922             0.33479816
      4.19309544             0.52017345
      2.01046624             0.25417786
      0.83548842             0.02403914
      0.33419536            -0.00109037
      0.13367814             0.00072633
      0.05347125            -0.00037436
      0.02138850             0.00016856
      0.00855540            -0.00006086
P    19   1.00
 223855.224                  0.00000502
  33753.9482                 0.00002535
   7967.12130                0.00011929
   2451.16296                0.00052450
    894.143001               0.00210547
    365.104910               0.00723644
    161.372156               0.02048086
     75.3106062              0.04268566
     36.4961225              0.05790072
     18.0615423              0.00537400
      8.71901922            -0.12665359
      4.19309544            -0.22423681
      2.01046624            -0.08085641
      0.83548842             0.41789663
      0.33419536             0.58079376
      0.13367814             0.16889040
      0.05347125             0.00129902
      0.02138850             0.00149278
      0.00855540            -0.00032705
P    19   1.00
 223855.224                  0.00000634
  33753.9482                 0.00003182
   7967.12130                0.00015177
   2451.16296                0.00065467
    894.143001               0.00269169
    365.104910               0.00902838
    161.372156               0.02643601
     75.3106062              0.05305089
     36.4961225              0.07623151
     18.0615423             -0.00458026
      8.71901922            -0.16879646
      4.19309544            -0.31006985
      2.01046624            -0.04350677
      0.83548842             1.19744694
      0.33419536            -0.41842741
      0.13367814            -0.70465410
      0.05347125            -0.11550200
      0.02138850             0.26935497
      0.00855540             0.15922974
P    19   1.00
 223855.224                 -0.00000085
  33753.9482                -0.00000427
   7967.12130               -0.00002011
   2451.16296               -0.00008828
    894.143001              -0.00035513
    365.104910              -0.00121813
    161.372156              -0.00345874
     75.3106062             -0.00718793
     36.4961225             -0.00980812
     18.0615423             -0.00072627
      8.71901922             0.02167876
      4.19309544             0.03903368
      2.01046624             0.01271987
      0.83548842            -0.08552277
      0.33419536            -0.11330762
      0.13367814            -0.07127717
      0.05347125             0.21746781
      0.02138850             0.67631655
      0.00855540             0.23337977
P    19   1.00
 223855.224                 -0.00000461
  33753.9482                -0.00002244
   7967.12130               -0.00011380
   2451.16296               -0.00044893
    894.143001              -0.00205345
    365.104910              -0.00612064
    161.372156              -0.02059255
     75.3106062             -0.03455157
     36.4961225             -0.06516589
     18.0615423              0.02997007
      8.71901922             0.08761686
      4.19309544             0.32034930
      2.01046624            -0.20338201
      0.83548842            -0.88348182
      0.33419536             1.13645130
      0.13367814             0.17072097
      0.05347125            -1.40154884
      0.02138850             0.47225654
      0.00855540             0.51523391
D    11   1.00
    602.221929               0.00084674
    254.960864               0.00284348
    111.053223               0.01771230
     47.5257821              0.06452035
     21.6616476              0.18195997
      9.88167002             0.33115663
      4.43503659             0.41342463
      1.77401463             0.24497049
      0.79830658             0.01403488
      0.35923796             0.01522909
      0.16165708            -0.00446273
D    11   1.00
    602.221929              -0.00027521
    254.960864              -0.00086980
    111.053223              -0.00572460
     47.5257821             -0.02009214
     21.6616476             -0.05931567
      9.88167002            -0.10818494
      4.43503659            -0.14385287
      1.77401463            -0.01951041
      0.79830658             0.53774519
      0.35923796             0.48139163
      0.16165708             0.08546418
D    11   1.00
    602.221929               0.00036520
    254.960864               0.00025101
    111.053223               0.00682657
     47.5257821              0.01228024
     21.6616476              0.06802887
      9.88167002             0.07990672
      4.43503659             0.24273659
      1.77401463            -0.20984747
      0.79830658            -0.82767505
      0.35923796             0.42255209
      0.16165708             0.70830009
F    4   1.00
      2.36535225             0.01093761
      0.94614113             0.66942728
      0.37845645             0.42523167
      0.15138258            -0.00091162
****
I     0
S    22   1.00
34197758.5                   0.00029811
5458858.97                   0.00075150
1186554.75                   0.00204048
 307137.412                  0.00494682
  90681.6879                 0.01166838
  29665.7961                 0.02696849
  10541.5450                 0.06199163
   4001.16417                0.13798997
   1599.03111                0.27096588
    667.002937               0.37776263
    288.234477               0.25120251
    123.614796               0.03716088
     56.5829476             -0.00014615
     26.3774552             -0.00029864
     12.4441726              0.00032427
      5.89297206            -0.00028187
      2.69533250             0.00016897
      1.17717452            -0.00007999
      0.45871729             0.00003494
      0.15667348            -0.00001723
      0.06266939             0.00000910
      0.02506775            -0.00000274
S    22   1.00
34197758.5                  -0.00010344
5458858.97                  -0.00026112
1186554.75                  -0.00071070
 307137.412                 -0.00173095
  90681.6879                -0.00411742
  29665.7961                -0.00965731
  10541.5450                -0.02283201
   4001.16417               -0.05359047
   1599.03111               -0.11772152
    667.002937              -0.20528199
    288.234477              -0.17436829
    123.614796               0.26618006
     56.5829476              0.65324846
     26.3774552              0.25649876
     12.4441726              0.01092539
      5.89297206             0.00110540
      2.69533250            -0.00046791
      1.17717452             0.00002510
      0.45871729            -0.00001017
      0.15667348             0.00000638
      0.06266939            -0.00000207
      0.02506775             0.00000061
S    22   1.00
34197758.5                   0.00004628
5458858.97                   0.00011685
1186554.75                   0.00031815
 307137.412                  0.00077540
  90681.6879                 0.00184666
  29665.7961                 0.00434110
  10541.5450                 0.01030438
   4001.16417                0.02438817
   1599.03111                0.05448735
    667.002937               0.09864537
    288.234477               0.08885264
    123.614796              -0.17918349
     56.5829476             -0.61503156
     26.3774552             -0.21605038
     12.4441726              0.85216247
      5.89297206             0.49924984
      2.69533250             0.01024878
      1.17717452             0.00923713
      0.45871729            -0.00348501
      0.15667348             0.00165176
      0.06266939            -0.00089596
      0.02506775             0.00026973
S    22   1.00
34197758.5                  -0.00002088
5458858.97                  -0.00005272
1186554.75                  -0.00014357
 307137.412                 -0.00034985
  90681.6879                -0.00083394
  29665.7961                -0.00195905
  10541.5450                -0.00466308
   4001.16417               -0.01102350
   1599.03111               -0.02482323
    667.002937              -0.04499307
    288.234477              -0.04181132
    123.614796               0.08989165
     56.5829476              0.32132281
     26.3774552              0.13879379
     12.4441726             -0.76780953
      5.89297206            -0.64187717
      2.69533250             0.91983700
      1.17717452             0.63354299
      0.45871729             0.00299800
      0.15667348             0.00977927
      0.06266939            -0.00510836
      0.02506775             0.00158445
S    22   1.00
34197758.5                   0.00000723
5458858.97                   0.00001825
1186554.75                   0.00004970
 307137.412                  0.00012107
  90681.6879                 0.00028884
  29665.7961                 0.00067760
  10541.5450                 0.00161709
   4001.16417                0.00380997
   1599.03111                0.00863192
    667.002937               0.01553824
    288.234477               0.01478964
    123.614796              -0.03234700
     56.5829476             -0.11298851
     26.3774552             -0.05593799
     12.4441726              0.31701591
      5.89297206             0.25496299
      2.69533250            -0.48556764
      1.17717452            -0.66402434
      0.45871729             0.60845384
      0.15667348             0.78950698
      0.06266939            -0.00760457
      0.02506775             0.02326753
S    22   1.00
34197758.5                  -0.00001007
5458858.97                  -0.00002542
1186554.75                  -0.00006923
 307137.412                 -0.00016872
  90681.6879                -0.00040207
  29665.7961                -0.00094532
  10541.5450                -0.00224802
   4001.16417               -0.00532767
   1599.03111               -0.01197552
    667.002937              -0.02186754
    288.234477              -0.02016180
    123.614796               0.04410179
     56.5829476              0.16542000
     26.3774552              0.06359009
     12.4441726             -0.44181157
      5.89297206            -0.47408801
      2.69533250             1.23445893
      1.17717452             0.44995503
      0.45871729            -2.15718179
      0.15667348             0.92023136
      0.06266939             0.56819856
      0.02506775            -0.00421253
S    22   1.00
34197758.5                   0.00001539
5458858.97                   0.00003887
1186554.75                   0.00010578
 307137.412                  0.00025812
  90681.6879                 0.00061371
  29665.7961                 0.00144932
  10541.5450                 0.00342224
   4001.16417                0.00820424
   1599.03111                0.01815882
    667.002937               0.03406799
    288.234477               0.02956209
    123.614796              -0.06445761
     56.5829476             -0.27813496
     26.3774552             -0.04631629
     12.4441726              0.67901820
      5.89297206             0.98335353
      2.69533250            -3.74778958
      1.17717452             3.41521932
      0.45871729            -0.39239494
      0.15667348            -2.07961560
      0.06266939             1.91068652
      0.02506775            -0.17403929
P    19   1.00
1299065.81                   0.00003874
 187865.250                  0.00015929
  39958.5855                 0.00063025
  10832.1862                 0.00245323
   3536.36612                0.00926192
   1325.48101                0.03253482
    549.032522               0.09862991
    244.486136               0.23354179
    114.464314               0.37694557
     55.4357363              0.32739915
     26.8008008              0.10521637
     13.2396634              0.00423500
      6.62235173             0.00154329
      3.09133726            -0.00080186
      1.41508599             0.00027057
      0.53504738            -0.00013907
      0.22275475             0.00007227
      0.08313935            -0.00003094
      0.03325574             0.00001041
P    19   1.00
1299065.81                  -0.00001818
 187865.250                 -0.00007486
  39958.5855                -0.00029702
  10832.1862                -0.00116015
   3536.36612               -0.00441644
   1325.48101               -0.01572281
    549.032522              -0.04915236
    244.486136              -0.12190565
    114.464314              -0.21011708
     55.4357363             -0.14852370
     26.8008008              0.23728675
     13.2396634              0.57227503
      6.62235173             0.30763670
      3.09133726             0.03371043
      1.41508599             0.00025139
      0.53504738             0.00023463
      0.22275475            -0.00012361
      0.08313935             0.00003279
      0.03325574            -0.00001332
P    19   1.00
1299065.81                   0.00000794
 187865.250                  0.00003269
  39958.5855                 0.00012995
  10832.1862                 0.00050677
   3536.36612                0.00193887
   1325.48101                0.00689141
    549.032522               0.02178950
    244.486136               0.05421094
    114.464314               0.09582850
     55.4357363              0.06101510
     26.8008008             -0.14803817
     13.2396634             -0.40550731
      6.62235173            -0.10888325
      3.09133726             0.58905888
      1.41508599             0.53844849
      0.53504738             0.07193446
      0.22275475            -0.00664908
      0.08313935             0.00336954
      0.03325574            -0.00093819
P    19   1.00
1299065.81                  -0.00000234
 187865.250                 -0.00000961
  39958.5855                -0.00003822
  10832.1862                -0.00014898
   3536.36612               -0.00057054
   1325.48101               -0.00202706
    549.032522              -0.00642248
    244.486136              -0.01598517
    114.464314              -0.02838414
     55.4357363             -0.01770794
     26.8008008              0.04606710
     13.2396634              0.12980654
      6.62235173             0.02459942
      3.09133726            -0.24245527
      1.41508599            -0.25130441
      0.53504738             0.25177572
      0.22275475             0.61504477
      0.08313935             0.31173934
      0.03325574             0.02128218
P    19   1.00
1299065.81                   0.00000301
 187865.250                  0.00001239
  39958.5855                 0.00004928
  10832.1862                 0.00019214
   3536.36612                0.00073568
   1325.48101                0.00261517
    549.032522               0.00828310
    244.486136               0.02064171
    114.464314               0.03667157
     55.4357363              0.02289824
     26.8008008             -0.06069950
     13.2396634             -0.17059004
      6.62235173            -0.04324784
      3.09133726             0.41891883
      1.41508599             0.24147652
      0.53504738            -0.83429137
      0.22275475            -0.30226578
      0.08313935             0.78197712
      0.03325574             0.29338614
P    19   1.00
1299065.81                  -0.00000508
 187865.250                 -0.00002101
  39958.5855                -0.00008268
  10832.1862                -0.00032848
   3536.36612               -0.00122414
   1325.48101               -0.00450372
    549.032522              -0.01370604
    244.486136              -0.03593342
    114.464314              -0.05955188
     55.4357363             -0.04563980
     26.8008008              0.12614297
     13.2396634              0.25652730
      6.62235173             0.17167643
      3.09133726            -1.22857240
      1.41508599             0.57401327
      0.53504738             1.33359098
      0.22275475            -1.64404334
      0.08313935             0.28583526
      0.03325574             0.59430234
D    13   1.00
   1599.03111                0.00086578
    667.002937               0.00301631
    288.234477               0.01769495
    123.614796               0.07019215
     56.5829476              0.19882811
     26.3774552              0.37502252
     12.4441726              0.39106630
      5.89297206             0.16097100
      2.69533250             0.01590160
      1.17717452             0.00035879
      0.45871729            -0.00014135
      0.18348691             0.00005167
      0.07339476            -0.00002151
D    13   1.00
   1599.03111               -0.00035726
    667.002937              -0.00124179
    288.234477              -0.00736148
    123.614796              -0.02944887
     56.5829476             -0.08502547
     26.3774552             -0.15690859
     12.4441726             -0.13412574
      5.89297206             0.15918364
      2.69533250             0.48907478
      1.17717452             0.42591076
      0.45871729             0.10984668
      0.18348691            -0.00147952
      0.07339476             0.00242557
D    13   1.00
   1599.03111                0.00019587
    667.002937               0.00066802
    288.234477               0.00403385
    123.614796               0.01599910
     56.5829476              0.04698459
     26.3774552              0.08434164
     12.4441726              0.06874365
      5.89297206            -0.12127083
      2.69533250            -0.33093615
      1.17717452            -0.06966516
      0.45871729             0.58930334
      0.18348691             0.47029435
      0.07339476             0.05544006
D    13   1.00
   1599.03111               -0.00043387
    667.002937              -0.00137567
    288.234477              -0.00890169
    123.614796              -0.03403718
     56.5829476             -0.10548282
     26.3774552             -0.16997069
     12.4441726             -0.11605977
      5.89297206             0.39226714
      2.69533250             0.63050395
      1.17717452            -0.87373743
      0.45871729            -0.36937104
      0.18348691             0.73354229
      0.07339476             0.12168166
F    5   1.00
      3.945209               0.47046768
      1.578083               0.54047827
      0.445947               0.21604061
      0.178379              -0.01426013
      0.0713515              0.01794154
F    5   1.00
      3.945209              -0.34613639
      1.578083              -0.15607712
      0.445947               0.76675575
      0.178379               0.28257779
      0.0713515              0.02345444
G    3   1.00
      1.972603               0.57455266
      0.557433               0.55722600
      0.222973               0.15224571
****
Cs     0
S    26   1.00
43741594.9                   0.00027873
7873687.34                   0.00060654
1852155.65                   0.00160671
 504542.030                  0.00369913
 154191.073                  0.00839511
  51638.8627                 0.01851922
  18660.0284                 0.04076822
   7177.33645                0.08869175
   2902.88968                0.18266200
   1224.09014                0.31374235
    534.883231               0.35137548
    238.946336               0.16375646
    109.978553               0.00994767
     52.3596680              0.00327516
     25.3350581             -0.00242618
     12.4425921              0.00163450
      6.07225684            -0.00105586
      2.89759660             0.00060287
      1.33489028            -0.00030845
      0.55211656             0.00014916
      0.21762920            -0.00006793
      0.08705168             0.00004825
      0.03482067            -0.00003459
      0.01392827             0.00000477
      0.00557131            -0.00000553
      0.00222852             0.00000194
S    26   1.00
43741594.9                  -0.00009746
7873687.34                  -0.00021234
1852155.65                  -0.00056360
 504542.030                 -0.00130242
 154191.073                 -0.00297541
  51638.8627                -0.00663761
  18660.0284                -0.01491271
   7177.33645               -0.03363975
   2902.88968               -0.07443966
   1224.09014               -0.14732928
    534.883231              -0.21433410
    238.946336              -0.08452333
    109.978553               0.40673658
     52.3596680              0.58972232
     25.3350581              0.17283268
     12.4425921              0.00674468
      6.07225684            -0.00011724
      2.89759660             0.00008372
      1.33489028            -0.00034802
      0.55211656             0.00022858
      0.21762920             0.00005691
      0.08705168             0.00006651
      0.03482067            -0.00009046
      0.01392827            -0.00005566
      0.00557131            -0.00000314
      0.00222852             0.00000097
S    26   1.00
43741594.9                   0.00004395
7873687.34                   0.00009578
1852155.65                   0.00025429
 504542.030                  0.00058798
 154191.073                  0.00134454
  51638.8627                 0.00300455
  18660.0284                 0.00677047
   7177.33645                0.01535818
   2902.88968                0.03435827
   1224.09014                0.06958468
    534.883231               0.10587049
    238.946336               0.04257483
    109.978553              -0.29480270
     52.3596680             -0.61315729
     25.3350581             -0.02405667
     12.4425921              0.87927456
      6.07225684             0.39976660
      2.89759660             0.00910987
      1.33489028             0.00594867
      0.55211656            -0.00188092
      0.21762920             0.00208366
      0.08705168            -0.00066233
      0.03482067             0.00018946
      0.01392827            -0.00050199
      0.00557131             0.00011178
      0.00222852            -0.00003900
S    26   1.00
43741594.9                  -0.00002015
7873687.34                  -0.00004392
1852155.65                  -0.00011659
 504542.030                 -0.00026967
 154191.073                 -0.00061653
  51638.8627                -0.00137920
  18660.0284                -0.00310618
   7177.33645               -0.00706776
   2902.88968               -0.01580488
   1224.09014               -0.03230189
    534.883231              -0.04927488
    238.946336              -0.02073252
    109.978553               0.15200973
     52.3596680              0.33351604
     25.3350581              0.02210659
     12.4425921             -0.87117409
      6.07225684            -0.48810748
      2.89759660             0.95198494
      1.33489028             0.57128546
      0.55211656             0.01441406
      0.21762920             0.02075757
      0.08705168            -0.00496274
      0.03482067             0.00255203
      0.01392827            -0.00282816
      0.00557131             0.00084207
      0.00222852            -0.00029543
S    26   1.00
43741594.9                   0.00000786
7873687.34                   0.00001713
1852155.65                   0.00004548
 504542.030                  0.00010520
 154191.073                  0.00024049
  51638.8627                 0.00053820
  18660.0284                 0.00121157
   7177.33645                0.00276007
   2902.88968                0.00616674
   1224.09014                0.01264220
    534.883231               0.01925798
    238.946336               0.00825776
    109.978553              -0.06093351
     52.3596680             -0.13438320
     25.3350581             -0.01148780
     12.4425921              0.40511678
      6.07225684             0.22758593
      2.89759660            -0.61541993
      1.33489028            -0.67912727
      0.55211656             0.65676958
      0.21762920             0.77875929
      0.08705168             0.00799628
      0.03482067             0.02356242
      0.01392827            -0.01774092
      0.00557131             0.00668669
      0.00222852            -0.00236066
S    26   1.00
43741594.9                   0.00000773
7873687.34                   0.00001685
1852155.65                   0.00004473
 504542.030                  0.00010341
 154191.073                  0.00023656
  51638.8627                 0.00052853
  18660.0284                 0.00119227
   7177.33645                0.00270426
   2902.88968                0.00606876
   1224.09014                0.01232093
    534.883231               0.01899810
    238.946336               0.00759665
    109.978553              -0.05869508
     52.3596680             -0.13732066
     25.3350581             -0.00259846
     12.4425921              0.40959736
      6.07225684             0.25274637
      2.89759660            -0.77746507
      1.33489028            -1.00319852
      0.55211656             2.70838484
      0.21762920            -1.15067185
      0.08705168            -0.80568997
      0.03482067            -0.07762562
      0.01392827             0.64954681
      0.00557131             0.02923898
      0.00222852            -0.00672285
S    26   1.00
43741594.9                  -0.00000172
7873687.34                  -0.00000375
1852155.65                  -0.00000996
 504542.030                 -0.00002304
 154191.073                 -0.00005268
  51638.8627                -0.00011790
  18660.0284                -0.00026563
   7177.33645               -0.00060507
   2902.88968               -0.00135497
   1224.09014               -0.00277885
    534.883231              -0.00425561
    238.946336              -0.00179677
    109.978553               0.01342041
     52.3596680              0.02979568
     25.3350581              0.00231026
     12.4425921             -0.09051714
      6.07225684            -0.05380016
      2.89759660             0.15130696
      1.33489028             0.16901993
      0.55211656            -0.19451364
      0.21762920            -0.34603140
      0.08705168            -0.18363364
      0.03482067             0.68554085
      0.01392827             0.58874614
      0.00557131            -0.02947973
      0.00222852             0.01074463
S    26   1.00
43741594.9                  -0.00000646
7873687.34                  -0.00001406
1852155.65                  -0.00003744
 504542.030                 -0.00008616
 154191.073                 -0.00019900
  51638.8627                -0.00043792
  18660.0284                -0.00101632
   7177.33645               -0.00221833
   2902.88968               -0.00530937
   1224.09014               -0.00997103
    534.883231              -0.01792256
    238.946336              -0.00218638
    109.978553               0.03950480
     52.3596680              0.14642485
     25.3350581             -0.06612903
     12.4425921             -0.22390135
      6.07225684            -0.50166875
      2.89759660             1.34743042
      1.33489028            -0.03171882
      0.55211656            -2.41539461
      0.21762920             3.00447766
      0.08705168            -0.79041550
      0.03482067            -1.86192064
      0.01392827             1.50988615
      0.00557131             0.12530396
      0.00222852            -0.02514811
P    22   1.00
3127489.24                   0.00002223
 459367.446                  0.00008297
  96636.8075                 0.00029938
  25325.1102                 0.00107098
   7898.00768                0.00382874
   2836.59436                0.01332438
   1135.93879                0.04308590
    493.723904               0.11971367
    227.953266               0.25857629
    109.896427               0.37670759
     54.4932110              0.29052745
     26.8611892              0.08202510
     13.5790489              0.00243651
      6.89780504             0.00122905
      3.35956284            -0.00069832
      1.60472212             0.00022829
      0.64738236            -0.00011278
      0.25895294             0.00005844
      0.10358118            -0.00003212
      0.04143247             0.00001738
      0.01657299            -0.00000829
      0.00662919             0.00000284
P    22   1.00
3127489.24                  -0.00001054
 459367.446                 -0.00003937
  96636.8075                -0.00014230
  25325.1102                -0.00051073
   7898.00768               -0.00183358
   2836.59436               -0.00644372
   1135.93879               -0.02117308
    493.723904              -0.06088506
    227.953266              -0.13806194
    109.896427              -0.21361181
     54.4932110             -0.10939718
     26.8611892              0.29228859
     13.5790489              0.56228582
      6.89780504             0.26498766
      3.35956284             0.02631134
      1.60472212             0.00105672
      0.64738236            -0.00008288
      0.25895294             0.00004993
      0.10358118            -0.00003125
      0.04143247             0.00001704
      0.01657299            -0.00001048
      0.00662919             0.00000318
P    22   1.00
3127489.24                   0.00000473
 459367.446                  0.00001769
  96636.8075                 0.00006394
  25325.1102                 0.00022985
   7898.00768                0.00082463
   2836.59436                0.00290989
   1135.93879                0.00956802
    493.723904               0.02779772
    227.953266               0.06344546
    109.896427               0.10025669
     54.4932110              0.04204529
     26.8611892             -0.18964762
     13.5790489             -0.41812213
      6.89780504            -0.04982975
      3.35956284             0.60783959
      1.60472212             0.50539913
      0.64738236             0.06553594
      0.25895294            -0.00499795
      0.10358118             0.00286613
      0.04143247            -0.00146273
      0.01657299             0.00063878
      0.00662919            -0.00022908
P    22   1.00
3127489.24                  -0.00000159
 459367.446                 -0.00000594
  96636.8075                -0.00002144
  25325.1102                -0.00007716
   7898.00768               -0.00027646
   2836.59436               -0.00097784
   1135.93879               -0.00320950
    493.723904              -0.00936320
    227.953266              -0.02133718
    109.896427              -0.03399549
     54.4932110             -0.01338364
     26.8611892              0.06743909
     13.5790489              0.15543324
      6.89780504            -0.00008111
      3.35956284            -0.29090588
      1.60472212            -0.28982305
      0.64738236             0.36775759
      0.25895294             0.66853935
      0.10358118             0.17669986
      0.04143247             0.00359938
      0.01657299             0.00022515
      0.00662919             0.00017663
P    22   1.00
3127489.24                  -0.00000197
 459367.446                 -0.00000737
  96636.8075                -0.00002651
  25325.1102                -0.00009624
   7898.00768               -0.00034014
   2836.59436               -0.00122560
   1135.93879               -0.00393592
    493.723904              -0.01179566
    227.953266              -0.02603319
    109.896427              -0.04361072
     54.4932110             -0.01284724
     26.8611892              0.07913357
     13.5790489              0.21662972
      6.89780504            -0.05475619
      3.35956284            -0.34336182
      1.60472212            -0.49746845
      0.64738236             1.42679586
      0.25895294            -0.27410455
      0.10358118            -0.88367265
      0.04143247            -0.01370717
      0.01657299             0.30357970
      0.00662919             0.11276213
P    22   1.00
3127489.24                   0.00000159
 459367.446                  0.00000593
  96636.8075                 0.00002165
  25325.1102                 0.00007633
   7898.00768                0.00028239
   2836.59436                0.00095774
   1135.93879                0.00331129
    493.723904               0.00911585
    227.953266               0.02243810
    109.896427               0.03168453
     54.4932110              0.01869436
     26.8611892             -0.08792689
     13.5790489             -0.13475571
      6.89780504            -0.02024121
      3.35956284             0.47701787
      1.60472212             0.09661860
      0.64738236            -1.35076278
      0.25895294             1.49359543
      0.10358118            -0.06501167
      0.04143247            -1.38097216
      0.01657299             0.70273448
      0.00662919             0.35186487
P    22   1.00
3127489.24                   0.00000030
 459367.446                  0.00000111
  96636.8075                 0.00000402
  25325.1102                 0.00001448
   7898.00768                0.00005181
   2836.59436                0.00018360
   1135.93879                0.00060131
    493.723904               0.00175914
    227.953266               0.00399627
    109.896427               0.00640078
     54.4932110              0.00244927
     26.8611892             -0.01262865
     13.5790489             -0.02967675
      6.89780504             0.00095629
      3.35956284             0.05566087
      1.60472212             0.05840505
      0.64738236            -0.09113946
      0.25895294            -0.14666221
      0.10358118            -0.09341232
      0.04143247             0.27876677
      0.01657299             0.70626260
      0.00662919             0.14974935
D    15   1.00
   2902.88968                0.00032889
   1224.09014                0.00114066
    534.883231               0.00614076
    238.946336               0.02654867
    109.978553               0.09178443
     52.3596680              0.23043591
     25.3350581              0.38138052
     12.4425921              0.35197110
      6.07225684             0.12987282
      2.89759660             0.01121172
      1.33489028             0.00049403
      0.55211656            -0.00021392
      0.19324080             0.00006271
      0.06763428            -0.00003448
      0.02705371             0.00001312
D    15   1.00
   2902.88968               -0.00014312
   1224.09014               -0.00049206
    534.883231              -0.00268640
    238.946336              -0.01161637
    109.978553              -0.04094521
     52.3596680             -0.10357802
     25.3350581             -0.16744732
     12.4425921             -0.10759004
      6.07225684             0.20972816
      2.89759660             0.49407470
      1.33489028             0.38222522
      0.55211656             0.08774096
      0.19324080             0.00011264
      0.06763428             0.00122255
      0.02705371            -0.00047246
D    15   1.00
   2902.88968               -0.00005326
   1224.09014               -0.00020270
    534.883231              -0.00100773
    238.946336              -0.00463814
    109.978553              -0.01560159
     52.3596680             -0.04138317
     25.3350581             -0.06359360
     12.4425921             -0.04741140
      6.07225684             0.11209513
      2.89759660             0.21759476
      1.33489028             0.22488385
      0.55211656            -0.74643489
      0.19324080            -0.42790398
      0.06763428             0.20545193
      0.02705371             0.41008576
D    15   1.00
   2902.88968                0.00002068
   1224.09014                0.00007357
    534.883231               0.00038932
    238.946336               0.00171977
    109.978553               0.00597356
     52.3596680              0.01536624
     25.3350581              0.02438014
     12.4425921              0.01579197
      6.07225684            -0.03858846
      2.89759660            -0.08273235
      1.33489028            -0.06632367
      0.55211656             0.16899919
      0.19324080             0.28038482
      0.06763428             0.20418405
      0.02705371             0.66128277
F    4   1.00
      1.332172               0.10899360
      0.532869               0.76833529
      0.213147               0.22259065
      0.085259               0.02703690
F    4   1.00
      1.332172              -0.29305695
      0.532869              -0.54362451
      0.213147               0.82060517
      0.085259               0.34419238
G    1   1.00
      1.6652                 1.0
****
