# Supplementary material for: The Sigma Ring and Other Distinctive Features of Surface Potentials of Group 1 Systems
Source: J Phys Chem A. 2026 Jul 8;130(28):5445–55. doi: 10.1021/acs.jpca.6c02529 (PMC13383737; doi:10.1021/acs.jpca.6c02529)
Supplement: Supplementary file 1 [file jp6c02529_si_001.zip › SI_xyzFiles_and_BasisSets/Basis-Sets/Basis-Sets_aug-cc-PVTZ.txt]

!----------------------------------------------------------------------
! Basis Set Exchange
! Version 0.12
! https://www.basissetexchange.org
!----------------------------------------------------------------------
!   Basis set: aug-cc-pVTZ
! Description: aug-cc-pVTZ
!        Role: orbital
!     Version: 1  (Data from ccRepo/Grant Hill)
!----------------------------------------------------------------------


H     0
S    1   1.00
      3.258000D-01           1.000000D+00
S    5   1.00
      3.387000D+01           6.068000D-03
      5.095000D+00           4.530800D-02
      1.159000D+00           2.028220D-01
      3.258000D-01           5.039030D-01
      1.027000D-01           3.834210D-01
S    1   1.00
      1.027000D-01           1.000000D+00
S    1   1.00
      0.0252600              1.0000000
P    1   1.00
      1.407000D+00           1.000000D+00
P    1   1.00
      3.880000D-01           1.000000D+00
P    1   1.00
      0.1020000              1.0000000
D    1   1.00
      1.057000D+00           1.0000000
D    1   1.00
      0.2470000              1.0000000
****
Li     0
S    11   1.00
      5.988000D+03           1.330000D-04
      8.989000D+02           1.025000D-03
      2.059000D+02           5.272000D-03
      5.924000D+01           2.092900D-02
      1.987000D+01           6.634000D-02
      7.406000D+00           1.657750D-01
      2.930000D+00           3.150380D-01
      1.189000D+00           3.935230D-01
      4.798000D-01           1.908700D-01
      7.509000D-02           5.414000D-03
      2.832000D-02          -1.328000D-03
S    1   1.00
      7.509000D-02           1.000000D+00
S    11   1.00
      5.988000D+03          -2.100000D-05
      8.989000D+02          -1.610000D-04
      2.059000D+02          -8.200000D-04
      5.924000D+01          -3.326000D-03
      1.987000D+01          -1.051900D-02
      7.406000D+00          -2.809700D-02
      2.930000D+00          -5.593600D-02
      1.189000D+00          -9.923700D-02
      4.798000D-01          -1.121890D-01
      7.509000D-02           5.678890D-01
      2.832000D-02           5.303820D-01
S    1   1.00
      2.832000D-02           1.000000D+00
S    1   1.00
      7.600000D-03           1.000000D+00
P    1   1.00
      5.578000D-02           1.000000D+00
P    5   1.00
      3.266000D+00           8.630000D-03
      6.511000D-01           4.753800D-02
      1.696000D-01           2.097720D-01
      5.578000D-02           5.285220D-01
      2.050000D-02           3.827440D-01
P    1   1.00
      2.050000D-02           1.000000D+00
P    1   1.00
      9.100000D-03           1.000000D+00
D    1   1.00
      1.900000D-01           1.000000D+00
D    1   1.00
      7.250000D-02           1.000000D+00
D    1   1.00
      4.280000D-02           1.000000D+00
F    1   1.00
      1.270000D-01           1.0000000
F    1   1.00
      8.120000D-02           1.000000D+00
****
F     0
S    10   1.00
      1.950000D+04           5.070000D-04
      2.923000D+03           3.923000D-03
      6.645000D+02           2.020000D-02
      1.875000D+02           7.901000D-02
      6.062000D+01           2.304390D-01
      2.142000D+01           4.328720D-01
      7.950000D+00           3.499640D-01
      2.257000D+00           4.323300D-02
      8.815000D-01          -7.892000D-03
      3.041000D-01           2.384000D-03
S    1   1.00
      2.257000D+00           1.000000D+00
S    10   1.00
      1.950000D+04          -1.170000D-04
      2.923000D+03          -9.120000D-04
      6.645000D+02          -4.717000D-03
      1.875000D+02          -1.908600D-02
      6.062000D+01          -5.965500D-02
      2.142000D+01          -1.400100D-01
      7.950000D+00          -1.767820D-01
      2.257000D+00           1.716250D-01
      8.815000D-01           6.050430D-01
      3.041000D-01           3.695120D-01
S    1   1.00
      3.041000D-01           1.000000D+00
S    1   1.00
      0.0915800              1.0000000
P    1   1.00
      9.132000D-01           1.000000D+00
P    5   1.00
      4.388000D+01           1.666500D-02
      9.926000D+00           1.044720D-01
      2.930000D+00           3.172600D-01
      9.132000D-01           4.873430D-01
      2.672000D-01           3.346040D-01
P    1   1.00
      2.672000D-01           1.000000D+00
P    1   1.00
      0.0736100              1.0000000
D    1   1.00
      3.107000D+00           1.000000D+00
D    1   1.00
      8.550000D-01           1.000000D+00
D    1   1.00
      0.2920000              1.0000000
F    1   1.00
      1.917000D+00           1.0000000
F    1   1.00
      0.7240000              1.0000000
****
Na     0
S    16   1.00
      4.230000D+05           1.806180D-05
      6.334000D+04           1.404300D-04
      1.441000D+04           7.384380D-04
      4.077000D+03           3.111820D-03
      1.328000D+03           1.120810D-02
      4.786000D+02           3.528280D-02
      1.862000D+02           9.598970D-02
      7.692000D+01           2.137350D-01
      3.332000D+01           3.486880D-01
      1.500000D+01           3.245660D-01
      6.869000D+00           1.126330D-01
      2.683000D+00           7.067970D-03
      1.109000D+00           5.980100D-04
      4.540000D-01           2.041300D-04
      6.015000D-02          -5.308700D-06
      2.382000D-02           1.826050D-06
S    16   1.00
      4.230000D+05          -4.406530D-06
      6.334000D+04          -3.434430D-05
      1.441000D+04          -1.801140D-04
      4.077000D+03          -7.639000D-04
      1.328000D+03          -2.752480D-03
      4.786000D+02          -8.860160D-03
      1.862000D+02          -2.479390D-02
      7.692000D+01          -6.059950D-02
      3.332000D+01          -1.164460D-01
      1.500000D+01          -1.624370D-01
      6.869000D+00          -4.388910D-02
      2.683000D+00           3.379170D-01
      1.109000D+00           5.613470D-01
      4.540000D-01           2.452400D-01
      6.015000D-02           4.067540D-03
      2.382000D-02          -1.267460D-03
S    1   1.00
      4.540000D-01           1.000000D+00
S    16   1.00
      4.230000D+05           6.630190D-07
      6.334000D+04           5.157690D-06
      1.441000D+04           2.712500D-05
      4.077000D+03           1.146350D-04
      1.328000D+03           4.151180D-04
      4.786000D+02           1.329780D-03
      1.862000D+02           3.755950D-03
      7.692000D+01           9.140250D-03
      3.332000D+01           1.798590D-02
      1.500000D+01           2.514770D-02
      6.869000D+00           7.635220D-03
      2.683000D+00          -6.145890D-02
      1.109000D+00          -1.157210D-01
      4.540000D-01          -1.589060D-01
      6.015000D-02           6.264060D-01
      2.382000D-02           4.754020D-01
S    1   1.00
      2.382000D-02           1.000000D+00
S    1   1.00
      6.700000D-03           1.000000D+00
P    10   1.00
      2.433000D+02           2.243920D-03
      5.739000D+01           1.739970D-02
      1.810000D+01           7.741250D-02
      6.575000D+00           2.191020D-01
      2.521000D+00           3.785220D-01
      9.607000D-01           3.949020D-01
      3.512000D-01           1.604240D-01
      9.827000D-02           2.333110D-03
      3.734000D-02           1.995360D-03
      1.500000D-02          -7.773440D-04
P    1   1.00
      3.734000D-02           1.000000D+00
P    10   1.00
      2.433000D+02          -2.224010D-04
      5.739000D+01          -1.742770D-03
      1.810000D+01          -7.754560D-03
      6.575000D+00          -2.251870D-02
      2.521000D+00          -3.843300D-02
      9.607000D-01          -4.501770D-02
      3.512000D-01          -1.921320D-02
      9.827000D-02           1.826970D-01
      3.734000D-02           5.578970D-01
      1.500000D-02           3.730220D-01
P    1   1.00
      1.500000D-02           1.000000D+00
P    1   1.00
      1.000000D-02           1.000000D+00
D    1   1.00
      1.473000D-01           1.000000D+00
D    1   1.00
      6.230000D-02           1.000000D+00
D    1   1.00
      2.250000D-02           1.000000D+00
F    1   1.00
      1.284000D-01           1.0000000
F    1   1.00
      7.000000D-02           1.000000D+00
****
Cl     0
S    15   1.00
      4.561000D+05           4.929700D-05
      6.833000D+04           3.830290D-04
      1.555000D+04           2.008540D-03
      4.405000D+03           8.385580D-03
      1.439000D+03           2.947030D-02
      5.204000D+02           8.783250D-02
      2.031000D+02           2.114730D-01
      8.396000D+01           3.653640D-01
      3.620000D+01           3.408840D-01
      1.583000D+01           1.021330D-01
      6.334000D+00           3.116750D-03
      2.694000D+00           1.057510D-03
      9.768000D-01          -3.780000D-04
      4.313000D-01           1.561360D-04
      1.625000D-01          -5.141260D-05
S    15   1.00
      4.561000D+05          -1.383040D-05
      6.833000D+04          -1.072790D-04
      1.555000D+04          -5.650830D-04
      4.405000D+03          -2.361350D-03
      1.439000D+03          -8.458860D-03
      5.204000D+02          -2.596380D-02
      2.031000D+02          -6.863620D-02
      8.396000D+01          -1.418740D-01
      3.620000D+01          -1.993190D-01
      1.583000D+01          -1.956620D-02
      6.334000D+00           4.997410D-01
      2.694000D+00           5.637360D-01
      9.768000D-01           7.903250D-02
      4.313000D-01          -8.350910D-03
      1.625000D-01           2.324560D-03
S    1   1.00
      9.768000D-01           1.000000D+00
S    15   1.00
      4.561000D+05           4.185460D-06
      6.833000D+04           3.243950D-05
      1.555000D+04           1.711050D-04
      4.405000D+03           7.141760D-04
      1.439000D+03           2.567050D-03
      5.204000D+02           7.885520D-03
      2.031000D+02           2.108670D-02
      8.396000D+01           4.422640D-02
      3.620000D+01           6.516700D-02
      1.583000D+01           6.030120D-03
      6.334000D+00          -2.064950D-01
      2.694000D+00          -4.058710D-01
      9.768000D-01           7.595580D-02
      4.313000D-01           7.256610D-01
      1.625000D-01           3.944230D-01
S    1   1.00
      1.625000D-01           1.000000D+00
S    1   1.00
      0.0591000              1.0000000
P    9   1.00
      6.633000D+02           2.404480D-03
      1.568000D+02           1.921480D-02
      4.998000D+01           8.850970D-02
      1.842000D+01           2.560200D-01
      7.240000D+00           4.369270D-01
      2.922000D+00           3.503340D-01
      1.022000D+00           5.854950D-02
      3.818000D-01          -4.584230D-03
      1.301000D-01           2.269700D-03
P    1   1.00
      1.022000D+00           1.000000D+00
P    9   1.00
      6.633000D+02          -6.521450D-04
      1.568000D+02          -5.194450D-03
      4.998000D+01          -2.469380D-02
      1.842000D+01          -7.281670D-02
      7.240000D+00          -1.340300D-01
      2.922000D+00          -9.477420D-02
      1.022000D+00           2.622890D-01
      3.818000D-01           5.646670D-01
      1.301000D-01           3.412500D-01
P    1   1.00
      1.301000D-01           1.000000D+00
P    1   1.00
      0.0419000              1.0000000
D    1   1.00
      1.046000D+00           1.000000D+00
D    1   1.00
      3.440000D-01           1.000000D+00
D    1   1.00
      0.1350000              1.0000000
F    1   1.00
      7.060000D-01           1.0000000
F    1   1.00
      0.3120000              1.0000000
****
Br     0
S    20   1.00
      1.063900D+07           5.900000D-06
      1.593400D+06           4.610000D-05
      3.626100D+05           2.422000D-04
      1.027000D+05           1.022600D-03
      3.350100D+04           3.711300D-03
      1.209300D+04           1.197850D-02
      4.715900D+03           3.469270D-02
      1.955600D+03           8.912390D-02
      8.526100D+02           1.934557D-01
      3.876700D+02           3.209019D-01
      1.826800D+02           3.299233D-01
      8.824500D+01           1.494121D-01
      3.926300D+01           1.499380D-02
      1.923400D+01          -9.165000D-04
      9.405700D+00           4.380000D-04
      4.160100D+00          -2.398000D-04
      1.899500D+00           7.360000D-05
      6.047200D-01          -3.670000D-05
      3.011400D-01           2.390000D-05
      1.251500D-01          -5.600000D-06
S    20   1.00
      1.063900D+07          -1.900000D-06
      1.593400D+06          -1.450000D-05
      3.626100D+05          -7.610000D-05
      1.027000D+05          -3.210000D-04
      3.350100D+04          -1.170900D-03
      1.209300D+04          -3.796800D-03
      4.715900D+03          -1.123070D-02
      1.955600D+03          -2.992770D-02
      8.526100D+02          -7.127060D-02
      3.876700D+02          -1.403136D-01
      1.826800D+02          -2.030763D-01
      8.824500D+01          -9.609850D-02
      3.926300D+01           3.558086D-01
      1.923400D+01           5.921792D-01
      9.405700D+00           2.215977D-01
      4.160100D+00           1.376480D-02
      1.899500D+00           8.395000D-04
      6.047200D-01          -4.510000D-05
      3.011400D-01          -8.500000D-06
      1.251500D-01          -1.240000D-05
S    20   1.00
      1.063900D+07           7.000000D-07
      1.593400D+06           5.700000D-06
      3.626100D+05           3.030000D-05
      1.027000D+05           1.275000D-04
      3.350100D+04           4.659000D-04
      1.209300D+04           1.509600D-03
      4.715900D+03           4.485200D-03
      1.955600D+03           1.198350D-02
      8.526100D+02           2.895710D-02
      3.876700D+02           5.815660D-02
      1.826800D+02           8.881330D-02
      8.824500D+01           4.452440D-02
      3.926300D+01          -2.060387D-01
      1.923400D+01          -5.127017D-01
      9.405700D+00          -1.509349D-01
      4.160100D+00           6.789203D-01
      1.899500D+00           5.817697D-01
      6.047200D-01           4.675550D-02
      3.011400D-01          -1.118250D-02
      1.251500D-01           2.440200D-03
S    1   1.00
      6.047200D-01           1.000000D+00
S    20   1.00
      1.063900D+07          -2.000000D-07
      1.593400D+06          -1.800000D-06
      3.626100D+05          -9.300000D-06
      1.027000D+05          -3.910000D-05
      3.350100D+04          -1.428000D-04
      1.209300D+04          -4.628000D-04
      4.715900D+03          -1.375000D-03
      1.955600D+03          -3.678400D-03
      8.526100D+02          -8.898100D-03
      3.876700D+02          -1.795290D-02
      1.826800D+02          -2.757320D-02
      8.824500D+01          -1.409530D-02
      3.926300D+01           6.725610D-02
      1.923400D+01           1.766928D-01
      9.405700D+00           5.288610D-02
      4.160100D+00          -3.075955D-01
      1.899500D+00          -4.700658D-01
      6.047200D-01           2.558761D-01
      3.011400D-01           6.980341D-01
      1.251500D-01           2.967256D-01
S    1   1.00
      1.251500D-01           1.000000D+00
S    1   1.00
      0.0455930              1.0000000
P    13   1.00
      8.676500D+03           4.357000D-04
      2.055900D+03           3.781500D-03
      6.662300D+02           2.047820D-02
      2.531000D+02           7.928340D-02
      1.061200D+02           2.178473D-01
      4.724200D+01           3.878585D-01
      2.182500D+01           3.594350D-01
      9.968400D+00           1.121995D-01
      4.517100D+00           4.387400D-03
      1.998200D+00           1.780900D-03
      7.098800D-01          -4.576000D-04
      2.814500D-01           2.122000D-04
      1.020400D-01          -7.340000D-05
P    13   1.00
      8.676500D+03          -1.748000D-04
      2.055900D+03          -1.526300D-03
      6.662300D+02          -8.339900D-03
      2.531000D+02          -3.322030D-02
      1.061200D+02          -9.541800D-02
      4.724200D+01          -1.824026D-01
      2.182500D+01          -1.558308D-01
      9.968400D+00           1.867899D-01
      4.517100D+00           5.427733D-01
      1.998200D+00           3.873309D-01
      7.098800D-01           4.530690D-02
      2.814500D-01          -4.378400D-03
      1.020400D-01           1.811100D-03
P    1   1.00
      7.098800D-01           1.000000D+00
P    13   1.00
      8.676500D+03           4.510000D-05
      2.055900D+03           3.964000D-04
      6.662300D+02           2.155500D-03
      2.531000D+02           8.672000D-03
      1.061200D+02           2.486800D-02
      4.724200D+01           4.854720D-02
      2.182500D+01           3.961560D-02
      9.968400D+00          -6.057490D-02
      4.517100D+00          -1.871699D-01
      1.998200D+00          -1.377757D-01
      7.098800D-01           2.928021D-01
      2.814500D-01           5.760896D-01
      1.020400D-01           3.078617D-01
P    1   1.00
      1.020400D-01           1.000000D+00
P    1   1.00
      0.0351420              1.0000000
D    8   1.00
      4.038300D+02           1.473200D-03
      1.211700D+02           1.267250D-02
      4.634500D+01           5.804510D-02
      1.972100D+01           1.705103D-01
      8.862400D+00           3.185958D-01
      3.996200D+00           3.845023D-01
      1.763600D+00           2.737737D-01
      7.061900D-01           7.439670D-02
D    1   1.00
      7.061900D-01           1.000000D+00
D    1   1.00
      2.639000D-01           1.000000D+00
D    1   1.00
      0.1047000              1.0000000
F    1   1.00
      5.515000D-01           1.0000000
F    1   1.00
      0.2580000              1.0000000
****
