# Supplementary material for: The Sigma Ring and Other Distinctive Features of Surface Potentials of Group 1 Systems
Source: J Phys Chem A. 2026 Jul 8;130(28):5445–55. doi: 10.1021/acs.jpca.6c02529 (PMC13383737; doi:10.1021/acs.jpca.6c02529)
Supplement: Supplementary file 1 [file jp6c02529_si_001.zip › SI_xyzFiles_and_BasisSets/Basis-Sets/Basis-Sets_def2-TZVPP_ECPs+for_Rb-Cs-I.txt]

!----------------------------------------------------------------------
! Basis Set Exchange
! Version 0.12
! https://www.basissetexchange.org
!----------------------------------------------------------------------
!   Basis set: def2-TZVPP
! Description: def2-TZVPP
!        Role: orbital
!     Version: 1  (Data from Turbomole 7.3)
!----------------------------------------------------------------------


H     0
S    3   1.00
     34.0613410              0.60251978D-02
      5.1235746              0.45021094D-01
      1.1646626              0.20189726
S    1   1.00
      0.32723041             1.0000000
S    1   1.00
      0.10307241             1.0000000
P    1   1.00
      1.40700000             1.0000000
P    1   1.00
      0.38800000             1.0000000
D    1   1.00
      1.05700000             1.0000000
****
Li     0
S    6   1.00
   6269.2628010              0.20540968826D-03
    940.31612431             0.15916554089D-02
    214.22107528             0.82869829707D-02
     60.759840184            0.33856374249D-01
     19.915152032            0.11103225876
      7.3171509797           0.27449383329
S    2   1.00
      2.9724674216           0.23792456411
      1.2639852314           0.30765411924
S    1   1.00
      0.51427489953          1.0000000
S    1   1.00
      0.77030885901D-01      1.0000000
S    1   1.00
      0.28938896433D-01      1.0000000
P    1   1.00
      3.3270000              1.0000000
P    1   1.00
      0.4000000              1.0000000
P    1   1.00
      0.0600000              1.0000000
D    1   1.00
      0.1319000              1.0000000
****
F     0
S    6   1.00
  35479.1004410              0.21545014888D-03
   5318.4728983              0.16700686527D-02
   1210.4810975              0.86733211476D-02
    342.85518140             0.35049933175D-01
    112.01943181             0.11165320133
     40.714740248            0.25988506647
S    2   1.00
     16.039678111            0.39422966880
      6.5038186740           0.24998238551
S    1   1.00
      1.5440477509           1.0000000
S    1   1.00
      0.61223452862          1.0000000
S    1   1.00
      0.24027979698          1.0000000
P    4   1.00
     80.233900483            0.63685999134D-02
     18.594010743            0.44303143530D-01
      5.6867902653           0.16867248708
      1.9511006294           0.36166346255
P    1   1.00
      0.66970211298           .44202901491
P    1   1.00
      0.21651300410           .24319875730
D    1   1.00
      3.10700000             1.0000000
D    1   1.00
      0.85500000             1.0000000
F    1   1.00
      1.91700000             1.0000000
****
Na     0
S    7   1.00
  26041.1099270              0.61806342811D-03
   3906.1268548              0.47748604414D-02
    888.97454993             0.24471684829D-01
    251.45497961             0.94755394977D-01
     81.650143512            0.26867496920
     28.904158401            0.47925475440
     10.625782932            0.33248591469
S    3   1.00
     53.769410179            0.19527731872D-01
     16.308243025            0.92648010794D-01
      2.3730384125          -0.39938670172
S    2   1.00
      0.95730772603          1.6428595391
      0.40806460959          0.55692596966
S    1   1.00
      0.49967582329D-01      1.0000000
S    1   1.00
      0.19268616250D-01      1.0000000
P    5   1.00
    138.07979989             0.57951891929D-02
     32.232700393            0.41620846251D-01
      9.9816075360           0.16281916885
      3.4822033928           0.36011784647
      1.2299134620           0.44858979889
P    1   1.00
      0.41743959423           .23040759559
P    1   1.00
      0.0910000              1.0000000
P    1   1.00
      0.0300000              1.0000000
D    1   1.00
      2.6090000              1.0000000
D    1   1.00
      0.4300000              1.0000000
D    1   1.00
      0.1000000              1.0000000
****
Cl     0
S    7   1.00
  69507.9909450              0.54314897497D-03
  10426.1568800              0.41990463961D-02
   2373.2334061              0.21592141679D-01
    671.56420071             0.84598850094D-01
    218.41999790             0.24757249724
     77.572249714            0.47016930228
     28.888815277            0.37436370716
S    3   1.00
    127.10527185             0.25182166603D-01
     39.339582961            0.10786112456
      7.6740679989          -0.27408821574
S    2   1.00
      3.8745627630           1.3213875014
      1.8385832573           0.68636955368
S    1   1.00
      0.50229057542          1.0000000
S    1   1.00
      0.17962723420          1.0000000
P    5   1.00
    666.50423284             0.23632663836D-02
    157.64241690             0.18879300374D-01
     50.262520978            0.87206341273D-01
     18.536078105            0.25285612970
      7.2940532777           0.43507154820
P    1   1.00
      2.9433248995            .35026513165
P    1   1.00
      1.0404970818           1.0000000
P    1   1.00
      0.38456415080          1.0000000
P    1   1.00
      0.13069642732          1.0000000
D    1   1.00
      4.61000000             1.0000000
D    1   1.00
      1.01100000             1.0000000
D    1   1.00
      0.339000000            1.0000000
F    1   1.00
      0.706000000            1.0000000
****
K     0
S    8   1.00
 153976.1832500              0.23662636107D-03
  23082.4976720              0.18342929137D-02
   5253.2344745              0.95310527769D-02
   1486.9550133              0.38638406980D-01
    484.06333726             0.12480768502
    173.56653980             0.29278861009
     67.116381464            0.40633425860
     26.339502054            0.20077215860
S    4   1.00
    172.87693567            -0.24200960936D-01
     53.058649063           -0.11553095040
      7.9212753964           0.57455545175
      3.2108880472           0.57023185107
S    2   1.00
      4.5662070895          -0.22615763466
      0.70209907282          0.75528392045
S    1   1.00
      0.28258942635          1.0000000
S    1   1.00
      0.35805824617D-01      1.0000000
S    1   1.00
      0.15819213245D-01      1.0000000
P    6   1.00
    728.18449873             0.26150689792D-02
    172.13265061             0.20673630835D-01
     54.829847075            0.93205603870D-01
     20.166266494            0.25436518210
      7.8610728806           0.39131132810
      3.1105213132           0.22481345943
P    3   1.00
     11.757337492           -0.25777289217D-01
      1.5139617411           0.57359428604
      0.58328591795          1.0798320002
P    1   1.00
      0.21570478076          1.0000000
P    1   1.00
      0.0417370              1.0000000
D    1   1.00
      0.9300000              1.0000000
D    1   1.00
      0.1800000              1.0000000
D    1   1.00
      0.0540000              1.0000000
****
Br     0
S    8   1.00
 565073.2525600              0.23660314690D-03
  84701.7231790              0.18348332508D-02
  19276.2719000              0.95465849860D-02
   5456.4284576              0.38877142153D-01
   1776.9503500              0.12718314231
    639.19398276             0.30437662191
    248.78823961             0.44490940497
     98.678305494            0.24381643058
S    4   1.00
    606.07824568            -0.26527158709D-01
    188.45598484            -0.12484584809
     31.497144506            0.56468683559
     13.736008320            0.55555268564
S    2   1.00
     21.203212766           -0.24940920493
      3.7616420178           0.71213119743
S    1   1.00
      1.7735933962           1.0000000
S    1   1.00
      0.45197413664          1.0000000
S    1   1.00
      0.16613377099          1.0000000
P    6   1.00
   3019.6955723              0.24971049798D-02
    715.35481126             0.20419267596D-01
    229.98328751             0.96897148309D-01
     86.167844615            0.28053901252
     34.667870802            0.44606390473
     14.113870307            0.24410073923
P    4   1.00
     57.085653082           -0.21855950710D-01
      8.8193845840           0.32707075320
      3.9340302872           0.57855229520
      1.7998830384           0.33570987698
P    1   1.00
      0.66899410512          1.0000000
P    1   1.00
      0.27136238231          1.0000000
P    1   1.00
      0.10083790243          1.0000000
D    5   1.00
    168.85370257             0.89663981988D-02
     49.977949919            0.62062059316D-01
     18.274913338            0.21474732384
      7.2455694631           0.40335336746
      2.8562315025           0.42208813080
D    1   1.00
      1.0459621144            .17874813267
D    1   1.00
      0.56865655             1.0000000
D    1   1.00
      0.22031490             1.0000000
F    1   1.00
      0.57083312             1.0000000
****
Rb     0
S    2   1.00
      7.4744618040           0.26997866363
      6.7296180594          -0.42629251814
S    1   1.00
      2.7816640004           1.0000000
S    1   1.00
      0.53452175148          1.0000000
S    1   1.00
      0.22368793034          1.0000000
S    1   1.00
      0.32410407052D-01      1.0000000
S    1   1.00
      0.14171047424D-01      1.0000000
P    4   1.00
      5.6720643194           0.48114224135D-01
      3.3320183956          -0.18485131426
      0.80150054910          0.42811864954
      0.36302220227          0.58673165411
P    1   1.00
      0.15733924392          1.0000000
P    1   1.00
      0.40000000000D-01      1.0000000
P    1   1.00
      0.16000000000D-01      1.0000000
D    1   1.00
      0.25907866956          0.76806746340D-01
D    1   1.00
      0.42507438045D-01      0.37846160487
D    1   1.00
      0.11909276840D-01      1.0000000
F    1   1.00
      0.8524500              1.0000000
****
I     0
S    5   1.00
   5899.5791533              0.24188269271D-03
    898.54238765             0.15474041742D-02
    200.37237912             0.42836684457D-02
     31.418053840           -0.39417936275D-01
     15.645987838            0.96086691992
S    2   1.00
     11.815741857            0.75961524091
      6.4614458287           0.42495501835
S    1   1.00
      2.3838067579           1.0000000
S    1   1.00
      1.1712089662           1.0000000
S    1   1.00
      0.32115875757          1.0000000
S    1   1.00
      0.12387919364          1.0000000
P    3   1.00
    197.30030547             0.73951226905D-03
     20.061411349            0.66168450008D-01
      9.7631460485          -0.28554662348
P    4   1.00
     12.984316904           -0.49096186164D-01
      3.6199503008           0.38914432482
      2.0232273090           0.65610817262
      1.0367490559           0.31803551647
P    1   1.00
      0.45937816000          1.0000000
P    1   1.00
      0.19116532928          1.0000000
P    1   1.00
      0.74878813023D-01      1.0000000
D    6   1.00
    119.12671745             0.82596039573D-03
     33.404240134            0.68377675770D-02
     17.805918203           -0.10308158997D-01
      4.8990510353           0.22670457658
      2.4516753106           0.44180113937
      1.1820693432           0.36775472225
D    1   1.00
      0.52923110068          1.0000000
D    1   1.00
      0.17000000000          1.0000000
F    1   1.00
      2.1800000              1.0000000
F    1   1.00
      0.44141808             1.0000000
****
Cs     0
S    3   1.00
      5.8778113443           0.12859994983
      4.3631538286          -0.34632569725
      1.8048475155           0.69930637051
S    1   1.00
      0.37485237136          1.0000000
S    1   1.00
      0.16384858778          1.0000000
S    1   1.00
      0.27230462048D-01      1.0000000
S    1   1.00
      0.11991533212D-01      1.0000000
P    4   1.00
      4.2751856154           0.45723074174D-01
      1.9656663360          -0.25019961976
      0.47689195212          0.55660850066
      0.21529749588          0.58218553406
P    1   1.00
      0.91450850296D-01      1.0000000
P    1   1.00
      0.17592078473D-01      1.0000000
D    1   1.00
      0.27941471548          0.15040680034
D    1   1.00
      0.62419809739D-01      0.36150912942
D    1   1.00
      0.15987870156D-01      1.0000000
F    1   1.00
      0.5877700              1.0000000
****

RB     0
RB-ECP     3     28
f potential
  1
2      3.8431140            -12.3169000
s-f potential
  3
2      5.0365510             89.5001980
2      1.9708490              0.4937610
2      3.8431140             12.3169000
p-f potential
  3
2      4.2583410             58.5689740
2      1.4707090              0.4317910
2      3.8431140             12.3169000
d-f potential
  3
2      3.0231270             26.2248980
2      0.6503830              0.9628390
2      3.8431140             12.3169000
I     0
I-ECP     3     28
f potential
  4
2     19.45860900           -21.84204000
2     19.34926000           -28.46819100
2      4.82376700            -0.24371300
2      4.88431500            -0.32080400
s-f potential
  7
2     40.01583500            49.99429300
2     17.42974700           281.02531700
2      9.00548400            61.57332600
2     19.45860900            21.84204000
2     19.34926000            28.46819100
2      4.82376700             0.24371300
2      4.88431500             0.32080400
p-f potential
  8
2     15.35546600            67.44284100
2     14.97183300           134.88113700
2      8.96016400            14.67505100
2      8.25909600            29.37566600
2     19.45860900            21.84204000
2     19.34926000            28.46819100
2      4.82376700             0.24371300
2      4.88431500             0.32080400
d-f potential
  10
2     15.06890800            35.43952900
2     14.55532200            53.17605700
2      6.71864700             9.06719500
2      6.45639300            13.20693700
2      1.19177900             0.08933500
2      1.29115700             0.05238000
2     19.45860900            21.84204000
2     19.34926000            28.46819100
2      4.82376700             0.24371300
2      4.88431500             0.32080400
CS     0
CS-ECP     3     46
f potential
  1
2      3.1232690            -28.8843090
s-f potential
  3
2      4.0797500             84.5477300
2      2.4174060             16.6541730
2      3.1232690             28.8843090
p-f potential
  3
2      5.5140800            157.0490590
2      2.1603160             26.4233070
2      3.1232690             28.8843090
d-f potential
  3
2      1.8074100             13.1727530
2      0.8581820              3.3428330
2      3.1232690             28.8843090
