# Supplementary material for: The Sigma Ring and Other Distinctive Features of Surface Potentials of Group 1 Systems
Source: J Phys Chem A. 2026 Jul 8;130(28):5445–55. doi: 10.1021/acs.jpca.6c02529 (PMC13383737; doi:10.1021/acs.jpca.6c02529)
Supplement: Supplementary file 1 [file jp6c02529_si_001.zip › SI_xyzFiles_and_BasisSets/Basis-Sets/Basis-Sets_dyall-acv3z.txt]

!----------------------------------------------------------------------
! Basis Set Exchange
! Version 0.12
! https://www.basissetexchange.org
!----------------------------------------------------------------------
!   Basis set: dyall-acv3z
! Description: Dyall's augmented core-valence 3-zeta primitive basis
!                    set
!        Role: orbital
!     Version: 1  (Data from https://zenodo.org/records/7574629)
!----------------------------------------------------------------------


Li     0
S    1   1.00
      3.06973312D+04         1.0
S    1   1.00
      4.54595264D+03         1.0
S    1   1.00
      1.02740411D+03         1.0
S    1   1.00
      2.89586956D+02         1.0
S    1   1.00
      9.41196495D+01         1.0
S    1   1.00
      3.38684376D+01         1.0
S    1   1.00
      1.31505511D+01         1.0
S    1   1.00
      5.39211605D+00         1.0
S    1   1.00
      2.29034885D+00         1.0
S    1   1.00
      9.97331831D-01         1.0
S    1   1.00
      4.34381553D-01         1.0
S    1   1.00
      9.55490423D-02         1.0
S    1   1.00
      4.46707438D-02         1.0
S    1   1.00
      2.06434589D-02         1.0
S    1   1.00
      6.08478086D-03         1.0
P    1   1.00
      1.99431320D+01         1.0
P    1   1.00
      4.67746425D+00         1.0
P    1   1.00
      1.42782545D+00         1.0
P    1   1.00
      4.77535311D-01         1.0
P    1   1.00
      1.77240546D-01         1.0
P    1   1.00
      7.30116131D-02         1.0
P    1   1.00
      3.22478016D-02         1.0
P    1   1.00
      1.45878375D-02         1.0
P    1   1.00
      3.85796104D-03         1.0
D    1   1.00
      4.87090703D+00         1.0
D    1   1.00
      1.04231736D-01         1.0
D    1   1.00
      5.72589792D-02         1.0
****
F     0
S    1   1.00
      3.05576627D+05         1.0
S    1   1.00
      4.24923032D+04         1.0
S    1   1.00
      9.25137786D+03         1.0
S    1   1.00
      2.54260776D+03         1.0
S    1   1.00
      8.11301689D+02         1.0
S    1   1.00
      2.87846079D+02         1.0
S    1   1.00
      1.10594336D+02         1.0
S    1   1.00
      4.51297401D+01         1.0
S    1   1.00
      1.92801206D+01         1.0
S    1   1.00
      8.51146147D+00         1.0
S    1   1.00
      3.73474292D+00         1.0
S    1   1.00
      1.51152861D+00         1.0
S    1   1.00
      6.04849945D-01         1.0
S    1   1.00
      2.36723371D-01         1.0
S    1   1.00
      8.12810867D-02         1.0
P    1   1.00
      2.49295846D+02         1.0
P    1   1.00
      5.82791101D+01         1.0
P    1   1.00
      1.84180600D+01         1.0
P    1   1.00
      6.72731462D+00         1.0
P    1   1.00
      2.66363529D+00         1.0
P    1   1.00
      1.07244326D+00         1.0
P    1   1.00
      4.21897646D-01         1.0
P    1   1.00
      1.58072874D-01         1.0
P    1   1.00
      5.49964980D-02         1.0
D    1   1.00
      4.87053785D+01         1.0
D    1   1.00
      3.04464288D+00         1.0
D    1   1.00
      8.66404926D-01         1.0
D    1   1.00
      3.02518537D-01         1.0
F    1   1.00
      1.88500537D+00         1.0
F    1   1.00
      6.92958603D-01         1.0
****
Na     0
S    1   1.00
      1.12411711D+06         1.0
S    1   1.00
      1.48138260D+05         1.0
S    1   1.00
      3.11575176D+04         1.0
S    1   1.00
      8.35793261D+03         1.0
S    1   1.00
      2.61959305D+03         1.0
S    1   1.00
      9.16853842D+02         1.0
S    1   1.00
      3.48747556D+02         1.0
S    1   1.00
      1.41535588D+02         1.0
S    1   1.00
      6.04056479D+01         1.0
S    1   1.00
      2.68077529D+01         1.0
S    1   1.00
      1.22022418D+01         1.0
S    1   1.00
      5.45495305D+00         1.0
S    1   1.00
      2.37672722D+00         1.0
S    1   1.00
      1.01638181D+00         1.0
S    1   1.00
      4.31653097D-01         1.0
S    1   1.00
      1.69635066D-01         1.0
S    1   1.00
      6.66647730D-02         1.0
S    1   1.00
      3.10197855D-02         1.0
S    1   1.00
      1.55060604D-02         1.0
S    1   1.00
      4.91840722D-03         1.0
P    1   1.00
      5.22534651D+02         1.0
P    1   1.00
      1.20882492D+02         1.0
P    1   1.00
      3.83480956D+01         1.0
P    1   1.00
      1.41479852D+01         1.0
P    1   1.00
      5.70193619D+00         1.0
P    1   1.00
      2.37169137D+00         1.0
P    1   1.00
      9.79354668D-01         1.0
P    1   1.00
      3.91848733D-01         1.0
P    1   1.00
      1.92778800D-01         1.0
P    1   1.00
      9.48418680D-02         1.0
P    1   1.00
      3.61912121D-02         1.0
P    1   1.00
      1.46652179D-02         1.0
P    1   1.00
      3.88802935D-03         1.0
D    1   1.00
      7.36795394D+01         1.0
D    1   1.00
      5.38236614D+00         1.0
D    1   1.00
      1.54959574D+00         1.0
D    1   1.00
      3.34901424D-01         1.0
D    1   1.00
      7.23794995D-02         1.0
D    1   1.00
      2.30056043D-02         1.0
F    1   1.00
      3.33464785D+00         1.0
F    1   1.00
      7.20690104D-01         1.0
****
Cl     0
S    1   1.00
      6.40636873D+06         1.0
S    1   1.00
      7.87149930D+05         1.0
S    1   1.00
      1.55657222D+05         1.0
S    1   1.00
      3.97349378D+04         1.0
S    1   1.00
      1.19769041D+04         1.0
S    1   1.00
      4.06326246D+03         1.0
S    1   1.00
      1.50714473D+03         1.0
S    1   1.00
      5.99586549D+02         1.0
S    1   1.00
      2.52292903D+02         1.0
S    1   1.00
      1.11047251D+02         1.0
S    1   1.00
      5.06486231D+01         1.0
S    1   1.00
      2.34566619D+01         1.0
S    1   1.00
      9.70034857D+00         1.0
S    1   1.00
      4.53336757D+00         1.0
S    1   1.00
      2.10778651D+00         1.0
S    1   1.00
      7.50704231D-01         1.0
S    1   1.00
      3.34305711D-01         1.0
S    1   1.00
      1.37854423D-01         1.0
S    1   1.00
      5.06839417D-02         1.0
P    1   1.00
      2.15713735D+03         1.0
P    1   1.00
      4.72030818D+02         1.0
P    1   1.00
      1.46893921D+02         1.0
P    1   1.00
      5.41173139D+01         1.0
P    1   1.00
      2.20711766D+01         1.0
P    1   1.00
      9.51214405D+00         1.0
P    1   1.00
      4.22202630D+00         1.0
P    1   1.00
      1.89907772D+00         1.0
P    1   1.00
      7.55970929D-01         1.0
P    1   1.00
      2.94516913D-01         1.0
P    1   1.00
      1.08634057D-01         1.0
P    1   1.00
      3.81500101D-02         1.0
D    1   1.00
      1.88082047D+01         1.0
D    1   1.00
      5.97778906D+00         1.0
D    1   1.00
      2.44997148D+00         1.0
D    1   1.00
      1.00411042D+00         1.0
D    1   1.00
      3.34213688D-01         1.0
D    1   1.00
      1.30062550D-01         1.0
F    1   1.00
      1.16287692D+01         1.0
F    1   1.00
      2.87488526D+00         1.0
F    1   1.00
      7.10734313D-01         1.0
F    1   1.00
      3.34213688D-01         1.0
****
K     0
S    1   1.00
      2.70979584D+07         1.0
S    1   1.00
      3.59285638D+06         1.0
S    1   1.00
      7.22263806D+05         1.0
S    1   1.00
      1.83397593D+05         1.0
S    1   1.00
      5.46481197D+04         1.0
S    1   1.00
      1.83091338D+04         1.0
S    1   1.00
      6.71250139D+03         1.0
S    1   1.00
      2.64371933D+03         1.0
S    1   1.00
      1.10383490D+03         1.0
S    1   1.00
      4.83677665D+02         1.0
S    1   1.00
      2.20624552D+02         1.0
S    1   1.00
      1.04111682D+02         1.0
S    1   1.00
      5.05274919D+01         1.0
S    1   1.00
      2.48524676D+01         1.0
S    1   1.00
      1.12810253D+01         1.0
S    1   1.00
      5.51016642D+00         1.0
S    1   1.00
      2.70553708D+00         1.0
S    1   1.00
      1.12056868D+00         1.0
S    1   1.00
      5.21390260D-01         1.0
S    1   1.00
      2.33810977D-01         1.0
S    1   1.00
      1.20407410D-01         1.0
S    1   1.00
      4.08176995D-02         1.0
S    1   1.00
      2.02297136D-02         1.0
S    1   1.00
      1.12857354D-02         1.0
S    1   1.00
      3.64479759D-03         1.0
P    1   1.00
      9.53330901D+03         1.0
P    1   1.00
      1.85208145D+03         1.0
P    1   1.00
      5.46425069D+02         1.0
P    1   1.00
      1.96694702D+02         1.0
P    1   1.00
      7.96411185D+01         1.0
P    1   1.00
      3.48832432D+01         1.0
P    1   1.00
      1.60447892D+01         1.0
P    1   1.00
      7.57563158D+00         1.0
P    1   1.00
      3.63397107D+00         1.0
P    1   1.00
      1.70328640D+00         1.0
P    1   1.00
      8.09872309D-01         1.0
P    1   1.00
      3.82073162D-01         1.0
P    1   1.00
      1.77422040D-01         1.0
P    1   1.00
      9.13683690D-02         1.0
P    1   1.00
      5.18690952D-02         1.0
P    1   1.00
      2.25843551D-02         1.0
P    1   1.00
      1.02275849D-02         1.0
P    1   1.00
      2.94815759D-03         1.0
D    1   1.00
      2.59819840D+01         1.0
D    1   1.00
      8.15536910D+00         1.0
D    1   1.00
      1.56924634D+00         1.0
D    1   1.00
      5.41992101D-01         1.0
D    1   1.00
      1.83454480D-01         1.0
D    1   1.00
      4.72026651D-02         1.0
D    1   1.00
      1.45591447D-02         1.0
F    1   1.00
      1.49672840D+01         1.0
F    1   1.00
      1.13400174D+00         1.0
F    1   1.00
      3.83838990D-01         1.0
****
Br     0
S    1   1.00
      6.15532200D+07         1.0
S    1   1.00
      1.14812366D+07         1.0
S    1   1.00
      2.79022382D+06         1.0
S    1   1.00
      7.85300079D+05         1.0
S    1   1.00
      2.47851458D+05         1.0
S    1   1.00
      8.56472677D+04         1.0
S    1   1.00
      3.19006342D+04         1.0
S    1   1.00
      1.26519798D+04         1.0
S    1   1.00
      5.29302905D+03         1.0
S    1   1.00
      2.31783155D+03         1.0
S    1   1.00
      1.05532345D+03         1.0
S    1   1.00
      4.96619290D+02         1.0
S    1   1.00
      2.40148562D+02         1.0
S    1   1.00
      1.17991277D+02         1.0
S    1   1.00
      5.61745704D+01         1.0
S    1   1.00
      2.86921977D+01         1.0
S    1   1.00
      1.46201787D+01         1.0
S    1   1.00
      7.10371231D+00         1.0
S    1   1.00
      3.51941039D+00         1.0
S    1   1.00
      1.70755420D+00         1.0
S    1   1.00
      5.95273831D-01         1.0
S    1   1.00
      2.76751762D-01         1.0
S    1   1.00
      1.17878343D-01         1.0
S    1   1.00
      4.40655380D-02         1.0
P    1   1.00
      1.62032129D+05         1.0
P    1   1.00
      2.48207234D+04         1.0
P    1   1.00
      6.00386082D+03         1.0
P    1   1.00
      1.88786464D+03         1.0
P    1   1.00
      6.99612387D+02         1.0
P    1   1.00
      2.88874390D+02         1.0
P    1   1.00
      1.28688356D+02         1.0
P    1   1.00
      6.03364193D+01         1.0
P    1   1.00
      2.93184357D+01         1.0
P    1   1.00
      1.45023649D+01         1.0
P    1   1.00
      6.97509644D+00         1.0
P    1   1.00
      3.32036019D+00         1.0
P    1   1.00
      1.56522324D+00         1.0
P    1   1.00
      6.10870265D-01         1.0
P    1   1.00
      2.44061786D-01         1.0
P    1   1.00
      9.20998554D-02         1.0
P    1   1.00
      3.31367050D-02         1.0
D    1   1.00
      6.78600736D+02         1.0
D    1   1.00
      1.98442380D+02         1.0
D    1   1.00
      7.56941673D+01         1.0
D    1   1.00
      3.25242088D+01         1.0
D    1   1.00
      1.49677211D+01         1.0
D    1   1.00
      7.08866174D+00         1.0
D    1   1.00
      3.34689761D+00         1.0
D    1   1.00
      1.55224006D+00         1.0
D    1   1.00
      6.77301296D-01         1.0
D    1   1.00
      2.53829111D-01         1.0
D    1   1.00
      9.92830140D-02         1.0
F    1   1.00
      1.25650340D+01         1.0
F    1   1.00
      3.79044340D+00         1.0
F    1   1.00
      1.79715170D+00         1.0
F    1   1.00
      5.61019350D-01         1.0
F    1   1.00
      2.60473320D-01         1.0
G    1   1.00
      7.97130620D+00         1.0
****
Rb     0
S    1   1.00
      8.08767232D+07         1.0
S    1   1.00
      1.83371171D+07         1.0
S    1   1.00
      5.18347777D+06         1.0
S    1   1.00
      1.62874001D+06         1.0
S    1   1.00
      5.58642951D+05         1.0
S    1   1.00
      2.05499075D+05         1.0
S    1   1.00
      8.03135053D+04         1.0
S    1   1.00
      3.30729427D+04         1.0
S    1   1.00
      1.42545267D+04         1.0
S    1   1.00
      6.39369988D+03         1.0
S    1   1.00
      2.97082409D+03         1.0
S    1   1.00
      1.42407022D+03         1.0
S    1   1.00
      7.01511850D+02         1.0
S    1   1.00
      3.54004530D+02         1.0
S    1   1.00
      1.82344036D+02         1.0
S    1   1.00
      9.52282397D+01         1.0
S    1   1.00
      4.87014426D+01         1.0
S    1   1.00
      2.58793768D+01         1.0
S    1   1.00
      1.37806594D+01         1.0
S    1   1.00
      6.99803200D+00         1.0
S    1   1.00
      3.67443344D+00         1.0
S    1   1.00
      1.91288086D+00         1.0
S    1   1.00
      8.29378663D-01         1.0
S    1   1.00
      4.03569873D-01         1.0
S    1   1.00
      1.88410026D-01         1.0
S    1   1.00
      9.70047420D-02         1.0
S    1   1.00
      3.76439080D-02         1.0
S    1   1.00
      1.89943874D-02         1.0
S    1   1.00
      1.01896362D-02         1.0
S    1   1.00
      3.33062703D-03         1.0
P    1   1.00
      3.81779748D+05         1.0
P    1   1.00
      5.66060143D+04         1.0
P    1   1.00
      1.29430683D+04         1.0
P    1   1.00
      3.85631990D+03         1.0
P    1   1.00
      1.37338110D+03         1.0
P    1   1.00
      5.51645406D+02         1.0
P    1   1.00
      2.41072625D+02         1.0
P    1   1.00
      1.11946882D+02         1.0
P    1   1.00
      5.41413833D+01         1.0
P    1   1.00
      2.69585869D+01         1.0
P    1   1.00
      1.35485131D+01         1.0
P    1   1.00
      6.83574530D+00         1.0
P    1   1.00
      3.45397456D+00         1.0
P    1   1.00
      1.73752459D+00         1.0
P    1   1.00
      8.17333391D-01         1.0
P    1   1.00
      3.72813018D-01         1.0
P    1   1.00
      1.65446097D-01         1.0
P    1   1.00
      8.51815390D-02         1.0
P    1   1.00
      4.36553789D-02         1.0
P    1   1.00
      1.93866375D-02         1.0
P    1   1.00
      8.98776019D-03         1.0
P    1   1.00
      2.68626962D-03         1.0
D    1   1.00
      1.45065186D+03         1.0
D    1   1.00
      4.17222527D+02         1.0
D    1   1.00
      1.58380415D+02         1.0
D    1   1.00
      6.89820275D+01         1.0
D    1   1.00
      3.23604465D+01         1.0
D    1   1.00
      1.59392728D+01         1.0
D    1   1.00
      8.00075065D+00         1.0
D    1   1.00
      4.01623134D+00         1.0
D    1   1.00
      1.99203874D+00         1.0
D    1   1.00
      9.40111233D-01         1.0
D    1   1.00
      3.76509439D-01         1.0
D    1   1.00
      1.36639330D-01         1.0
D    1   1.00
      4.43202372D-02         1.0
D    1   1.00
      1.42341944D-02         1.0
F    1   1.00
      1.54186010D+01         1.0
F    1   1.00
      4.76050800D+00         1.0
F    1   1.00
      8.13612248D-01         1.0
F    1   1.00
      2.95268640D-01         1.0
G    1   1.00
      9.83284100D+00         1.0
****
I     0
S    1   1.00
      7.61756518D+07         1.0
S    1   1.00
      1.98499834D+07         1.0
S    1   1.00
      6.53957214D+06         1.0
S    1   1.00
      2.35962458D+06         1.0
S    1   1.00
      9.13522194D+05         1.0
S    1   1.00
      3.70734024D+05         1.0
S    1   1.00
      1.56935233D+05         1.0
S    1   1.00
      6.89053926D+04         1.0
S    1   1.00
      3.12885404D+04         1.0
S    1   1.00
      1.46488985D+04         1.0
S    1   1.00
      7.05395149D+03         1.0
S    1   1.00
      3.48460929D+03         1.0
S    1   1.00
      1.76151822D+03         1.0
S    1   1.00
      9.09201527D+02         1.0
S    1   1.00
      4.77869334D+02         1.0
S    1   1.00
      2.54278618D+02         1.0
S    1   1.00
      1.33857601D+02         1.0
S    1   1.00
      7.31570569D+01         1.0
S    1   1.00
      4.01877937D+01         1.0
S    1   1.00
      2.18928389D+01         1.0
S    1   1.00
      1.22824521D+01         1.0
S    1   1.00
      6.90064889D+00         1.0
S    1   1.00
      3.76855245D+00         1.0
S    1   1.00
      1.99745852D+00         1.0
S    1   1.00
      1.04772815D+00         1.0
S    1   1.00
      4.26461992D-01         1.0
S    1   1.00
      2.00283038D-01         1.0
S    1   1.00
      8.89786351D-02         1.0
S    1   1.00
      3.50021620D-02         1.0
P    1   1.00
      7.53102094D+06         1.0
P    1   1.00
      1.16626810D+06         1.0
P    1   1.00
      2.50450395D+05         1.0
P    1   1.00
      6.54458986D+04         1.0
P    1   1.00
      1.99322399D+04         1.0
P    1   1.00
      6.92087351D+03         1.0
P    1   1.00
      2.68460786D+03         1.0
P    1   1.00
      1.13747028D+03         1.0
P    1   1.00
      5.16210199D+02         1.0
P    1   1.00
      2.46939828D+02         1.0
P    1   1.00
      1.22749162D+02         1.0
P    1   1.00
      6.27994973D+01         1.0
P    1   1.00
      3.24873708D+01         1.0
P    1   1.00
      1.67236049D+01         1.0
P    1   1.00
      8.76792968D+00         1.0
P    1   1.00
      4.45890514D+00         1.0
P    1   1.00
      2.23380612D+00         1.0
P    1   1.00
      1.09114802D+00         1.0
P    1   1.00
      4.39293154D-01         1.0
P    1   1.00
      1.83607745D-01         1.0
P    1   1.00
      7.24033576D-02         1.0
P    1   1.00
      2.72372490D-02         1.0
D    1   1.00
      8.62797082D+03         1.0
D    1   1.00
      2.28130470D+03         1.0
D    1   1.00
      8.27325330D+02         1.0
D    1   1.00
      3.51901205D+02         1.0
D    1   1.00
      1.64968565D+02         1.0
D    1   1.00
      8.21833666D+01         1.0
D    1   1.00
      4.27290877D+01         1.0
D    1   1.00
      2.27033664D+01         1.0
D    1   1.00
      1.22606013D+01         1.0
D    1   1.00
      6.64007859D+00         1.0
D    1   1.00
      3.53920694D+00         1.0
D    1   1.00
      1.84184721D+00         1.0
D    1   1.00
      9.34887528D-01         1.0
D    1   1.00
      4.49337100D-01         1.0
D    1   1.00
      1.86444650D-01         1.0
D    1   1.00
      7.69633670D-02         1.0
F    1   1.00
      4.57120940D+00         1.0
F    1   1.00
      1.63913590D+00         1.0
F    1   1.00
      1.21693500D+00         1.0
F    1   1.00
      4.05977000D-01         1.0
F    1   1.00
      1.97173940D-01         1.0
G    1   1.00
      3.09261160D+00         1.0
****
Cs     0
S    1   1.00
      7.46013948D+07         1.0
S    1   1.00
      1.95239765D+07         1.0
S    1   1.00
      6.47858799D+06         1.0
S    1   1.00
      2.35926991D+06         1.0
S    1   1.00
      9.23772617D+05         1.0
S    1   1.00
      3.79241253D+05         1.0
S    1   1.00
      1.62263856D+05         1.0
S    1   1.00
      7.18883181D+04         1.0
S    1   1.00
      3.28814095D+04         1.0
S    1   1.00
      1.54847766D+04         1.0
S    1   1.00
      7.49162288D+03         1.0
S    1   1.00
      3.71451522D+03         1.0
S    1   1.00
      1.88270827D+03         1.0
S    1   1.00
      9.73175836D+02         1.0
S    1   1.00
      5.11681588D+02         1.0
S    1   1.00
      2.72262572D+02         1.0
S    1   1.00
      1.43399077D+02         1.0
S    1   1.00
      7.83643947D+01         1.0
S    1   1.00
      4.30251793D+01         1.0
S    1   1.00
      2.33386940D+01         1.0
S    1   1.00
      1.32602505D+01         1.0
S    1   1.00
      7.51049587D+00         1.0
S    1   1.00
      4.18003562D+00         1.0
S    1   1.00
      2.28157856D+00         1.0
S    1   1.00
      1.23685235D+00         1.0
S    1   1.00
      5.91374788D-01         1.0
S    1   1.00
      2.98268826D-01         1.0
S    1   1.00
      1.44830456D-01         1.0
S    1   1.00
      7.43981270D-02         1.0
S    1   1.00
      3.27743147D-02         1.0
S    1   1.00
      1.87929476D-02         1.0
S    1   1.00
      1.06102307D-02         1.0
S    1   1.00
      3.23589691D-03         1.0
P    1   1.00
      9.10396530D+06         1.0
P    1   1.00
      1.43948696D+06         1.0
P    1   1.00
      3.11897001D+05         1.0
P    1   1.00
      8.16628433D+04         1.0
P    1   1.00
      2.47606100D+04         1.0
P    1   1.00
      8.52122855D+03         1.0
P    1   1.00
      3.27232141D+03         1.0
P    1   1.00
      1.37396752D+03         1.0
P    1   1.00
      6.18824831D+02         1.0
P    1   1.00
      2.94301580D+02         1.0
P    1   1.00
      1.45673921D+02         1.0
P    1   1.00
      7.43534104D+01         1.0
P    1   1.00
      3.85708541D+01         1.0
P    1   1.00
      2.00630763D+01         1.0
P    1   1.00
      1.06932858D+01         1.0
P    1   1.00
      5.62603379D+00         1.0
P    1   1.00
      2.89349722D+00         1.0
P    1   1.00
      1.46565095D+00         1.0
P    1   1.00
      6.60214345D-01         1.0
P    1   1.00
      3.05354627D-01         1.0
P    1   1.00
      1.35767010D-01         1.0
P    1   1.00
      6.97423139D-02         1.0
P    1   1.00
      3.54583510D-02         1.0
P    1   1.00
      1.60300028D-02         1.0
P    1   1.00
      7.58971303D-03         1.0
P    1   1.00
      2.37006059D-03         1.0
D    1   1.00
      6.76506422D+03         1.0
D    1   1.00
      1.80894082D+03         1.0
D    1   1.00
      6.60020316D+02         1.0
D    1   1.00
      2.81731735D+02         1.0
D    1   1.00
      1.31874292D+02         1.0
D    1   1.00
      6.55132951D+01         1.0
D    1   1.00
      3.37809717D+01         1.0
D    1   1.00
      1.77679042D+01         1.0
D    1   1.00
      9.47615462D+00         1.0
D    1   1.00
      5.00701034D+00         1.0
D    1   1.00
      2.57833310D+00         1.0
D    1   1.00
      1.30242508D+00         1.0
D    1   1.00
      6.29345754D-01         1.0
D    1   1.00
      2.79382752D-01         1.0
D    1   1.00
      1.04582820D-01         1.0
D    1   1.00
      4.38502110D-02         1.0
D    1   1.00
      1.28899455D-02         1.0
F    1   1.00
      5.43668860D+00         1.0
F    1   1.00
      1.99304060D+00         1.0
F    1   1.00
      5.63575043D-01         1.0
F    1   1.00
      2.10966020D-01         1.0
G    1   1.00
      3.66665530D+00         1.0
****
