# Supplementary material for: The Sigma Ring and Other Distinctive Features of Surface Potentials of Group 1 Systems
Source: J Phys Chem A. 2026 Jul 8;130(28):5445–55. doi: 10.1021/acs.jpca.6c02529 (PMC13383737; doi:10.1021/acs.jpca.6c02529)
Supplement: Supplementary file 1 [file jp6c02529_si_001.zip › SI_xyzFiles_and_BasisSets/Basis-Sets/Basis-Sets_x2c-TZVPPall.txt]

!----------------------------------------------------------------------
! Basis Set Exchange
! Version 0.12
! https://www.basissetexchange.org
!----------------------------------------------------------------------
!   Basis set: x2c-TZVPPall
! Description: x2c-TZVPPall
!        Role: orbital
!     Version: 0  (Data from the original Basis Set Exchange)
!----------------------------------------------------------------------


Li     0
S    6   1.00
   6272.7162065             -0.14653853000D-03
    926.82896248            -0.10058908998D-02
    214.33069088            -0.50408608052D-02
     59.804104999           -0.20978777983D-01
     19.903315784           -0.66628144206D-01
      7.2089847621          -0.16948293947
S    2   1.00
      3.1088129856          -0.55536784152D-01
      1.3777499784          -0.87645382760D-01
S    1   1.00
      0.52995310695          1.0000000000
S    1   1.00
      0.77463144076D-01      1.0000000000
S    1   1.00
      0.28812131585D-01      1.0000000000
P    1   1.00
      3.3270000000           1.0000000000
P    1   1.00
      0.40000000000          1.0000000000
P    1   1.00
      0.60000000000D-01      1.0000000000
D    1   1.00
      0.1319000              1.0000000
****
F     0
S    6   1.00
  35721.6726210             -0.39516581043D-03
   5293.7357902             -0.21671165129D-02
   1212.1233905             -0.10117651059D-01
    342.91286364            -0.39833202647D-01
    112.42603582            -0.12435220163
     40.917545282           -0.28894149224
S    2   1.00
     16.262198742           -0.16614250170
      6.6517722909          -0.11043222887
S    1   1.00
      1.5555333785           1.0000000000
S    1   1.00
      0.61736850796          1.0000000000
S    1   1.00
      0.24009983000          1.0000000000
P    4   1.00
     80.393337858            0.64612648937D-02
     18.592865893            0.44468574014D-01
      5.6864847621           0.16885981999
      1.9512846036           0.36162926025
P    1   1.00
      0.66982956805          1.0000000000
P    1   1.00
      0.21650052060          1.0000000000
D    1   1.00
      3.1070000000           1.0000000000
D    1   1.00
      0.85500000000          1.0000000000
F    1   1.00
      1.9170000000           1.0000000000
****
Na     0
S    7   1.00
  27690.1423980              0.87910989662D-03
   4048.0818093              0.50547397225D-02
    909.91450810             0.24013801818D-01
    255.25400919             0.91436286065D-01
     82.352244114            0.25884808263
     29.025586482            0.46136562991
     10.651930738            0.31968756613
S    3   1.00
     54.505558598           -0.20009363294D-01
     16.600767872           -0.95976738138D-01
      2.3676469052           0.40857804127
S    2   1.00
      1.0917002312          -0.14473246954
      0.52263940066         -0.10681508638
S    1   1.00
      0.50772989290D-01      1.0000000000
S    1   1.00
      0.20228145436D-01      1.0000000000
P    5   1.00
    141.42410505             0.58048313373D-02
     32.880608236            0.41187559943D-01
     10.183756838            0.16135022082
      3.5515858243           0.36115423090
      1.2507603540           0.45646161578
P    1   1.00
      0.42236113248          1.0000000000
P    1   1.00
      0.91000000000D-01      1.0000000000
P    1   1.00
      0.30000000000D-01      1.0000000000
D    1   1.00
      2.6090000000           1.0000000000
D    1   1.00
      0.43000000000          1.0000000000
D    1   1.00
      0.10000000000          1.0000000000
****
Cl     0
S    7   1.00
  85036.4090480              0.99487693900D-03
  11843.7126120              0.50786342547D-02
   2582.2355687              0.22639292557D-01
    711.14752588             0.85256277312D-01
    227.08160767             0.24912901999
     79.617741437            0.47752059442
     29.403185243            0.38612776373
S    3   1.00
    129.35812129            -0.25901005353D-01
     39.858805390           -0.11031035419
      7.7968458542           0.28347365795
S    2   1.00
      3.9141574109          -0.34440543162
      1.8515715358          -0.17806760383
S    1   1.00
      0.50558521777          1.0000000000
S    1   1.00
      0.18069120524          1.0000000000
P    5   1.00
    719.63051132             0.25296948583D-02
    166.02091386             0.19368502809D-01
     52.711006101            0.88321341151D-01
     19.536035856            0.25617371670
      7.7618943192           0.45113000100
P    1   1.00
      3.1603942091           1.0000000000
P    1   1.00
      1.1924171377           1.0000000000
P    1   1.00
      0.42532507072          1.0000000000
P    1   1.00
      0.13952645427          1.0000000000
D    1   1.00
      4.61000000             1.00000000
D    1   1.00
      1.01100000             1.00000000
D    1   1.00
      0.339000000            1.00000000
F    1   1.00
      0.706000000            1.00000000
****
K     0
S    8   1.00
 217955.0340900              0.66990806842D-03
  29156.5266530              0.31182897147D-02
   6198.5789900              0.13068078126D-01
   1678.2819121              0.49034124071D-01
    530.06365974             0.15654763116
    186.15771503             0.37330141872
     70.733861990            0.53886276673
     27.313933884            0.28006318804
S    4   1.00
    178.35032077            -0.27275914551D-01
     54.164474716           -0.13091464595
      8.0659339468           0.66020910495
      3.2626887607           0.66920519864
S    2   1.00
      4.6196147088          -0.25128799227
      0.71037343184          0.83890171476
S    1   1.00
      0.28648068190          1.0000000000
S    1   1.00
      0.36428259777D-01      1.0000000000
S    1   1.00
      0.16258638845D-01      1.0000000000
P    6   1.00
    812.85006999             0.36974128054D-02
    185.39017080             0.28474355959D-01
     57.984629688            0.13028802732
     21.061525701            0.36488549114
      8.1255601731           0.57698679487
      3.1867831510           0.34323732409
P    3   1.00
     11.803026712           -0.15981173152D-01
      1.5284520541           0.35480521842
      0.58928434774          0.67668508655
P    1   1.00
      0.21763208055          1.0000000000
P    1   1.00
      0.41737000000D-01      1.0000000000
D    1   1.00
      0.93000000000          1.0000000000
D    1   1.00
      0.18000000000          1.0000000000
D    1   1.00
      0.54000000000D-01      1.0000000000
****
Br     0
S    8   1.00
1401727.1100000              0.74566393659D-03
 167143.9201700              0.29224162046D-02
  32348.6264890              0.10424191885D-01
   8116.3732218              0.35373069763D-01
   2408.9215123              0.10958911104
    807.66920090             0.27312499577
    294.22128961             0.44884743703
    110.05247347             0.28169762901
S    4   1.00
    671.73244274            -0.25525427747D-01
    202.73083839            -0.11882741674
     33.472049824            0.57266147508
     14.474308999            0.59807730060
S    2   1.00
     22.264777882           -0.25560875685
      3.9221411897           0.73158133299
S    1   1.00
      1.8622730660           1.0000000000
S    1   1.00
      0.47457284347          1.0000000000
S    1   1.00
      0.17444045954          1.0000000000
P    6   1.00
   3861.3657588              0.31645954225D-02
    818.57995755             0.22924142109D-01
    250.22444567             0.10708910980
     91.257556986            0.31361557173
     36.099426680            0.50880743901
     14.537347198            0.28565891690
P    4   1.00
     59.655210174           -0.19473650702D-01
      9.0233534905           0.31077496328
      3.9888065927           0.55354081509
      1.8208605157           0.31536038753
P    1   1.00
      0.70533959932          1.0000000000
P    1   1.00
      0.29617055242          1.0000000000
P    1   1.00
      0.10985805658          1.0000000000
D    5   1.00
    170.09383648             0.92621599524D-02
     50.086482428            0.62174421279D-01
     18.288600851            0.21358818491
      7.2425634912           0.40164377086
      2.8481115130           0.42232230079
D    1   1.00
      1.0382071605           1.0000000000
D    1   1.00
      0.56865655000          1.0000000000
D    1   1.00
      0.22031490000          1.0000000000
F    1   1.00
      0.57083312000          1.0000000000
****
Rb     0
S    9   1.00
3195524.7262000              0.47600053389D-03
 389286.7265300              0.16940630953D-02
  77452.8627050              0.53500566773D-02
  19991.9016030              0.16240989323D-01
   6072.1273361              0.47875472698D-01
   2055.7168445              0.13152668783
    749.62710598             0.29225560306
    294.61505776             0.41929105106
    116.82993212             0.24627447412
S    4   1.00
    794.13946871            -0.27600937849D-01
    229.17131102            -0.13970183944
     40.534345056            0.56244612263
     18.189139492            0.77815897964
S    2   1.00
     25.339257394           -0.31304069885
      4.9506010703           0.66757203095
S    1   1.00
      2.5768783443           1.0000000000
S    1   1.00
      0.67115163658          1.0000000000
S    1   1.00
      0.28135296718          1.0000000000
S    1   1.00
      0.34055300509D-01      1.0000000000
S    1   1.00
      0.17303723873D-01      1.0000000000
P    9   1.00
  59709.5690050              0.23857957395D-03
   9796.7110394              0.15101620170D-02
   2536.5638429              0.81749883532D-02
    824.34650605             0.38152447587D-01
    308.41600560             0.14252736538
    127.57730647             0.38893988871
     56.630722965            0.69470774321
     26.185095321            0.67573980921
     11.732611998            0.22354579218
P    5   1.00
    129.17747783             0.45466682404D-02
     50.022032798            0.17058563004D-01
     11.831711342           -0.15982212090
      5.2169375802          -0.41561002298
      2.2102988082          -0.24521098837
P    3   1.00
      3.6728463338           0.38578768514D-02
      1.2868882445          -0.21008624912D-01
      0.66128816744         -0.11547860771
P    1   1.00
      0.23931520149          1.0000000000
P    1   1.00
      0.40000000000D-01      1.0000000000
P    1   1.00
      0.16000000000D-01      1.0000000000
D    6   1.00
    309.41775550             0.41986083439D-02
     92.255320171            0.31297365538D-01
     34.974562505            0.12379207346
     14.817343307            0.29497172724
      6.6362578142           0.40774430929
      3.2016532462           0.32072719080
D    1   1.00
      1.6414428306           1.0000000000
D    1   1.00
      0.73277751053          1.0000000000
D    1   1.00
      0.25776301407          1.0000000000
D    1   1.00
      0.46866002558D-01      1.0000000000
D    1   1.00
      0.13052598763D-01      1.0000000000
F    1   1.00
      0.40000000000          1.0000000000
F    1   1.00
      0.0900000              1.0000000000
G    1   1.00
      0.3300000              1.0000000000
****
I     0
S    9   1.00
10973513.2360000             0.75503886793D-03
1352923.2074000              0.24884394436D-02
 254340.6058800              0.71971043333D-02
  60509.0014110              0.20127753449D-01
  16930.4550840              0.55525984669D-01
   5351.7288256              0.14512812383
   1857.9141787              0.31928518029
    698.74926438             0.48580454580
    267.95985952             0.31312858026
S    4   1.00
   1897.3439590             -0.28232946383D-01
    538.61963485            -0.13563456499
     90.187888971            0.66902502447
     42.127598993            0.84103216923
S    2   1.00
     61.709283822           -0.46718916251
     12.414370054            0.63978032849
S    1   1.00
      8.9314197627           1.0000000000
S    1   1.00
      3.4783556259           1.0000000000
S    1   1.00
      1.5346521902           1.0000000000
S    1   1.00
      0.31029699699          1.0000000000
S    1   1.00
      0.12945856303          1.0000000000
P    9   1.00
 155141.8036400              0.26774751836D-03
  24696.7250590              0.14080278131D-02
   6159.0061610              0.64717588690D-02
   1969.5375793              0.26841885530D-01
    733.91742339             0.94306703459D-01
    302.62988033             0.25775130124
    134.08086671             0.47434145290
     62.003434657            0.48146107721
     27.645930935            0.16689825197
P    5   1.00
    334.23675738             0.36820365509D-02
    127.89255004             0.14844696325D-01
     27.958099836           -0.14443269719
     13.564005866           -0.32579570802
      6.4247139004          -0.17185785563
P    3   1.00
      9.8627015980           0.15885766528D-01
      4.2230007790          -0.13788947879
      2.0438399474          -0.23099530584
P    1   1.00
      0.95877961613          1.0000000000
P    1   1.00
      0.35841318618          1.0000000000
P    1   1.00
      0.11441016563          1.0000000000
D    6   1.00
    810.37656435             0.40856212530D-02
    235.43639447             0.32094617846D-01
     87.836407351            0.13750754362
     36.801397547            0.34236226815
     16.055319409            0.47262755454
      6.9727502391           0.25334734195
D    3   1.00
      9.7354217429           0.30154589866D-01
      4.1288659230           0.14224764886
      1.7247136535           0.19607179688
D    1   1.00
      0.66522010426          1.0000000000
D    1   1.00
      0.17000000000          1.0000000000
F    1   1.00
      2.1800000000           1.0000000000
F    1   1.00
      0.44141808000          1.0000000000
****
Cs     0
S    10   1.00
22530700.0510000             0.41410821252D-03
3142942.7945000              0.12982241639D-02
 639341.0776400              0.33903957703D-02
 159845.6894700              0.86769501663D-02
  45250.8654060              0.22402779786D-01
  14491.2893240              0.54968751848D-01
   5066.9165944              0.13247808418
   1869.1802178              0.28104248589
    719.25581023             0.41129417224
    278.58628526             0.25487918021
S    1   1.00
     67.260910414            1.0000000000
S    5   1.00
   4442.1823105             -0.62519663695D-02
   1233.4476542             -0.42698621124D-01
    462.78686072            -0.98702496799D-01
    124.21179204             0.27138831919
     39.121017955            0.40480591376
S    1   1.00
     12.574681489            1.0000000000
S    1   1.00
      7.0719741140           1.0000000000
S    1   1.00
      3.9508235274           1.0000000000
S    1   1.00
      1.7203030809           1.0000000000
S    1   1.00
      0.49110256893          1.0000000000
S    1   1.00
      0.22303279464          1.0000000000
S    1   1.00
      0.46805344794D-01      1.0000000000
S    1   1.00
      0.19838760161D-01      1.0000000000
P    8   1.00
 120716.4048800              0.31317379902D-03
  19255.8282910              0.17154737217D-02
   4785.6385252              0.83337761827D-02
   1516.4863754              0.35558900758D-01
    549.07225229             0.12591703521
    220.49346058             0.31161375506
     93.821458273            0.45381750023
     40.064174495            0.24022068925
P    5   1.00
   2628.1352450              0.55816757289D-03
    171.65995153            -0.19986317577D-01
     29.576393933            0.30530037335
     14.130622975            0.61214920627
      6.6017222112           0.28062132197
P    4   1.00
    192.60233952            -0.34616859365D-02
      4.2029575689           0.49593999581
      2.1021012598           0.57568557042
      1.0779340258           0.20579553085
P    3   1.00
      1.7267895250          -0.44880188478D-01
      0.84832588465          0.17391361553
      0.35165479609          0.57821745916
P    1   1.00
      0.13426350200          1.0000000000
P    1   1.00
      0.48600144683D-01      1.0000000000
P    1   1.00
      0.17592078473D-01      1.0000000000
D    6   1.00
    987.86473004             0.33078234310D-02
    285.29622393             0.26471837700D-01
    105.84765802             0.11958059910
     43.979008730            0.31909843307
     19.095751839            0.46974233843
      8.3073977589           0.27288008164
D    3   1.00
     12.304420369            0.59997548674D-01
      5.3062796259           0.34741187500
      2.2527176625           0.54828036995
D    1   1.00
      0.88380750494          1.0000000000
D    1   1.00
      0.25251642998          1.0000000000
D    1   1.00
      0.62419809739D-01      1.0000000000
D    1   1.00
      0.15987870156D-01      1.0000000000
F    4   1.00
      9.0000000000           0.31000000000D-01
      2.9000000000           0.87000000000D-01
      0.90000000000          0.17800000000
      0.29000000000          0.26100000000
F    1   1.00
      0.0900000              1.0000000
G    1   1.00
      0.3500000              1.0000000
****
