# Supplementary material for: The Sigma Ring and Other Distinctive Features of Surface Potentials of Group 1 Systems
Source: J Phys Chem A. 2026 Jul 8;130(28):5445–55. doi: 10.1021/acs.jpca.6c02529 (PMC13383737; doi:10.1021/acs.jpca.6c02529)
Supplement: Supplementary file 1 [file jp6c02529_si_001.zip › SI_xyzFiles_and_BasisSets/Basis-Sets/ECPs_StuttgartCologne_for_K-Rb-Cs-I.txt]

Institute for Theoretical Chemistry, University of Cologne: https://www.tc.uni-koeln.de/PP/clickpse.en.html
Basis Sets and Pseudopotentials, ECPs  (AVTZ (AVTZ-PP aug-cc-pVTZ-PP where availabale - for I)

K 0
S 4 1.00
180.9008 0.001190
71.21769 -0.000503
29.38428 0.002685
8.699243 0.069043
S 1 1.00
3.473304 1.0
S 1 1.00
0.814562 1.0
S 1 1.00
0.3189150 1.0
S 1 1.00
0.07 1.0
S 1 1.00
0.03548 1.0
S 1 1.00
0.016390 1.0
S 1 1.00
0.007570 1.0
P 4 1.00
65.91233 0.001316
24.59863 0.002476
9.882281 0.014056
4.116751 -0.067812
P 1 1.00
1.556004 1.0
P 1 1.00
0.612188 1.0
P 1 1.00
0.223053 1.0
P 1 1.00
0.08126 1.0
P 1 1.00
0.02961 1.0
P 1 1.00
0.01079 1.0
P 1 1.00
0.00393 1.0
D 1 1.00
1.556004 1.0
D 1 1.00
0.61219 1.0
D 1 1.00
0.22305 1.0
D 1 1.00
0.08126 1.0
D 1 1.00
.02961 1.0
F 1 1.00
0.61219 1.0
F 1 1.00
0.22305 1.0
F 1 1.00
0.08126 1.0
****
Rb 0
S 6 1.00
240.2168 0.001544
106.1112 -0.003275
40.82235 0.012417
18.69521 -0.037286
7.850894 0.154375
3.946150 -0.204712
S 1 1.00
1.844039 1.0
S 1 1.00
0.692172 1.0
S 1 1.00
0.276767 1.0
S 1 1.00
0.0791 1.0
S 1 1.00
0.038890 1.0
S 1 1.00
0.019632 1.0
S 1 1.00
0.009910 1.0
P 4 1.00
46.59779 0.003055
20.61947 -0.008262
8.545803 0.035584
3.727807 -0.128646
P 1 1.00
1.626088 1.0
P 1 1.00
0.608154 1.0
P 1 1.00
0.211257 1.0
P 1 1.00
0.073385 1.0
P 1 1.00
0.025492 1.0
P 1 1.00
0.008855 1.0
D 1 1.00
0.859432 1.0
D 1 1.00
0.60815 1.0
D 1 1.00
0.21126 1.0
D 1 1.00
0.071 1.0
D 1 1.00
0.02549 1.0
F 1 1.00
2.431531 1.0
F 1 1.00
0.7215166 1.0
F 1 1.00
0.21126 1.0
G 1 1.00
0.7215166 1.0
****
I 0
S 13 1.00
0.55465000E+04 0.15600000E-03
0.83821400E+03 0.98600000E-03
0.18218700E+03 0.27920000E-02
0.31212300E+02 -0.43251000E-01
0.19531400E+02 0.23413400E+00
0.82409900E+01 -0.75094300E+00
0.21945500E+01 0.88296800E+00
0.11091100E+01 0.46206100E+00
0.37464100E+00 0.22286000E-01
0.17708000E+00 -0.43530000E-02
0.81061000E-01 0.11020000E-02
0.10010000E+00 0.00000000E+00
0.41200000E-01 0.00000000E+00
S 13 1.00
0.55465000E+04 -0.73000000E-04
0.83821400E+03 -0.50800000E-03
0.18218700E+03 -0.11580000E-02
0.31212300E+02 0.12193000E-01
0.19531400E+02 -0.87854000E-01
0.82409900E+01 0.33820000E+00
0.21945500E+01 -0.57655000E+00
0.11091100E+01 -0.40929800E+00
0.37464100E+00 0.56745900E+00
0.17708000E+00 0.61248900E+00
0.81061000E-01 0.14323100E+00
0.10010000E+00 0.00000000E+00
0.41200000E-01 0.00000000E+00
S 1 1.00
0.37464100E+00 1.0
S 1 1.00
0.17708000E+00 1.0
S 1 1.00
0.10010000E+00 1.0
S 1 1.00
0.41200000E-01 1.0
P 12 1.00
0.18898800E+03 0.58500000E-03
0.21286800E+02 0.36923000E-01
0.10039600E+02 -0.23532400E+00
0.34518000E+01 0.34148300E+00
0.19745600E+01 0.53478800E+00
0.10242000E+01 0.26514100E+00
0.44943700E+00 0.25787000E-01
0.18664800E+00 0.52200000E-03
0.73481000E-01 0.60600000E-03
0.59810000E+00 0.00000000E+00
0.96180000E-01 0.00000000E+00
0.35900000E-01 0.00000000E+00
P 12 1.00
0.18898800E+03 -0.25600000E-03
0.21286800E+02 -0.11682000E-01
0.10039600E+02 0.83192000E-01
0.34518000E+01 -0.15697000E+00
0.19745600E+01 -0.22451800E+00
0.10242000E+01 -0.11445100E+00
0.44943700E+00 0.37535600E+00
0.18664800E+00 0.57513600E+00
0.73481000E-01 0.24591700E+00
0.59810000E+00 0.00000000E+00
0.96180000E-01 0.00000000E+00
0.35900000E-01 0.00000000E+00
P 1 1.00
0.59810000E+00 1.0
P 1 1.00
0.96180000E-01 1.0
P 1 1.00
0.35900000E-01 1.0
D 9 1.00
0.13266200E+03 0.57200000E-03
0.37605400E+02 0.44020000E-02
0.10389100E+02 -0.40922000E-01
0.64901700E+01 0.99661000E-01
0.34545100E+01 0.32266300E+00
0.18441300E+01 0.40034300E+00
0.96247800E+00 0.26830600E+00
0.47285300E+00 0.84847000E-01
0.19320000E+00 0.76320000E-02
D 1 1.00
0.47285300E+00 1.0
D 1 1.00
0.19320000E+00 1.0
D 1 1.00
0.78200000E-01 1.0
F 1 1.00
0.40640000E+00 1.0
F 1 1.00
0.18480000E+00 1.0
****
Cs 0
S 5 1.00
132.350219 -0.000589
67.0303504 0.002513
33.4646400 -0.006236
14.5687259 0.017078
7.45885112 -0.031642
S 1 1.00
3.00149096 1.0
S 1 1.00
1.46108301 1.0
S 1 1.00
0.40220942 1.0
S 1 1.00
0.17558056 1.0
S 1 1.00
0.045835 1.0
S 1 1.00
0.02000918 1.0
S 1 1.00
0.008735 1.0
P 4 1.00
38.6167425 0.000326
18.5150602 -0.001341
9.13909091 0.001814
4.12932541 0.043747
P 1 1.00
1.92919385 1.0
P 1 1.00
0.81186955 1.0
P 1 1.00
0.34691639 1.0
P 1 1.00
0.13384182 1.0
P 1 1.00
0.0516367 1.0
P 1 1.00
0.0199217 1.0
P 1 1.00
0.0076859 1.0
D 1 1.00
0.91618110 1.0
D 1 1.00
0.34691639 1.0
D 1 1.00
0.13384182 1.0
D 1 1.00
0.04980425 1.0
D 1 1.00
0.0199217 1.0
F 1 1.00
0.916181 1.0
F 1 1.00
0.34691639 1.0
F 1 1.00
0.13384182 1.0
G 1 1.00
0.916181 1.0
G 1 1.00
0.34691639 1.0
****

K 0
ECP10MDF 4 10
G-Komponente
1
2 1. 0.
S-G
1
2 6.882798725 91.144930956
P-G
2
2 4.726860935 9.674728404
2 4.845267086 20.569141945
D-G
4
2 8.707542696 -2.542646076
2 8.310839526 -3.464046663
2 8.707542696 -2.542646076
2 8.310839526 -3.464046663
F-G
2
2 13.939669153 -16.555281537
2 16.629551418 -36.621153100
Rb 0
ECP28MDF 4 28
G-Komponente
1
2 1. 0.
S-G
2
2 5.031683377 89.503949586
2 2.015185434 0.437903605
P-G
4
2 4.383544458 19.520470196
2 4.332659280 39.038955357
2 1.374288087 0.170609341
2 1.225772391 0.418499875
D-G
4
2 3.415601371 10.482661239
2 3.412863366 15.724060278
2 1.030504898 0.266082838
2 1.019872163 0.408802184
F-G
2
2 3.574403408 -4.478284427
2 3.565710590 -5.956907509
I 0
ECP28MDF 4 28
G-Komponente
1
2 1.000000 0.000000
S-G
3
2 40.033376 49.989649
2 17.300576 281.006556
2 8.851720 61.416739
P-G
4
2 15.720141 67.416239
2 15.208222 134.807696
2 8.294186 14.566548
2 7.753949 28.968422
D-G
4
2 13.817751 35.538756
2 13.587805 53.339759
2 6.947630 9.716466
2 6.960099 14.977500
F-G
4
2 18.522950 -20.176618
2 18.251035 -26.088077
2 7.557901 -0.220434
2 7.597404 -0.221646
Cs 0
ECP46MDF 5 46
H-Komponente
1
2 1. 0.
S-H
2
2 4.081119213 84.547722330
2 2.421522383 16.654034970
P-H
4
2 5.533972644 52.349630743
2 5.506794384 104.699413178
2 2.280961580 8.806557725
2 2.103490505 17.616611106
D-H
4
2 1.813149410 5.268985513
2 1.807721684 7.903641922
2 0.872904031 1.336431281
2 0.858720279 2.005651328
F-H
4
2 5.217083860 -16.497654298
2 5.148196479 -23.308131339
2 1.580599469 -2.236827346
2 1.347895923 -2.226941952
G-H
2
2 1.807739822 -2.504198722
2 1.805061309 -3.138244524


! *******************************************************************************************
! Basis set ECP46MDF for Cs, ECP46MDF
! basis for ECP46MDF, Ref 38.
! Pseudopotential ECP46MDF for Cs
! Q=9., MEFIT, MCDHF+Breit, Ref 38.
! References:
! [38] I.S. Lim, P. Schwerdtfeger, B. Metz, H. Stoll, J. Chem. Phys. 122, 104103 (2005).
! *******************************************************************************************
! Basis set ECP28MDF_AVTZ for I, ECP28MDF
! basis set for ECP28MDF by K.A. Peterson et al, Ref 42.
! Pseudopotential ECP28MDF for I
!  Q=25., MEFIT, MCDHF+Breit+shift, Ref 42.
! References:
! [42] K.A. Peterson, B.C. Shepler, D. Figgen, H. Stoll, J. Phys. Chem. A 110, 13877 (2006).
! *******************************************************************************************
! Basis set ECP28MDF for Rb, ECP28MDF
! basis for ECP28MDF, Ref 38.
! Pseudopotential ECP28MDF for Rb
! Q=9., MEFIT, MCDHF+Breit, Ref 38.
! References:
! [38] I.S. Lim, P. Schwerdtfeger, B. Metz, H. Stoll, J. Chem. Phys. 122, 104103 (2005).
! *******************************************************************************************
! Basis set ECP10MDF for K, ECP10MDF
! basis for ECP10MDF, Ref 38.
! Pseudopotential ECP10MDF for K
! Q=9., MEFIT, MCDHF+Breit, Ref 38.
! References:
! [38] I.S. Lim, P. Schwerdtfeger, B. Metz, H. Stoll, J. Chem. Phys. 122, 104103 (2005).
! *******************************************************************************************
