# Supplementary material for: The Sigma Ring and Other Distinctive Features of Surface Potentials of Group 1 Systems
Source: J Phys Chem A. 2026 Jul 8;130(28):5445–55. doi: 10.1021/acs.jpca.6c02529 (PMC13383737; doi:10.1021/acs.jpca.6c02529)
Supplement: Supplementary file 1 [file jp6c02529_si_001.zip › SI_xyzFiles_and_BasisSets/xyz-Coordinates-Files/MF-Y_Y=BH-BF-MH3-NCl3_wB97XD.xyz]

4
FLi-BH
3        0.000000000      0.000000000     -0.792242000
9        0.000000000      0.000000000      0.810864000
5       -0.000001000      0.000001000     -3.243066000
1        0.000000000     -0.000001000     -4.455302000
4
FNa-BH
11      -0.000001000      0.000001000      0.422841000
9       -0.000002000      0.000002000     -1.534533000
5        0.000010000     -0.000015000      3.272774000
1       -0.000008000      0.000012000      4.488266000
4
FK-BH
19      -0.225453000      0.225460000      0.183447000
9        0.391331000     -0.390439000     -1.868607000
5        0.391346000     -0.390072000      3.419354000
1        0.699536000     -0.697668000      4.560716000
4
FRb-BH
37      -0.176302000     -0.122386000     -0.120386000
9        0.266139000      0.167359000     -2.433186000
5        0.226571000      0.136742000      3.457538000
1        0.380796000      0.222619000      4.668401000
4
FCs-BH
55       0.150823000     -0.148402000     -0.155900000
9       -0.209479000      0.204206000     -2.506125000
5       -0.236278000      0.229668000      3.740070000
1       -0.298811000      0.288632000      4.964366000
4
FLi-BF
3        0.000000000      0.000000000     -0.764074000
9        0.000000000      0.000000000      0.832516000
5        0.000000000      0.000000000     -3.248408000
9        0.000000000      0.000000000     -4.499780000
4
FNa-BF
11       0.000000000      0.000000000      0.394711000
9        0.000000000      0.000000000     -1.556709000
5        0.000000000      0.000000000      3.279035000
9        0.000000000      0.000000000      4.532311000
4
FK-BF
19      -0.226385000      0.226461000      0.162894000
9        0.346282000     -0.345475000     -1.906197000
5        0.333327000     -0.332308000      3.439745000
9        0.614375000     -0.612497000      4.632475000
4
FRb-BF
37      -0.936034000     -0.575320000     -0.339907000
9        1.316756000      0.843735000      0.780377000
5        0.665077000      0.361829000      1.933250000
9        1.359705000      0.764796000      3.005264000
4
FCs-BF
55       0.171352000     -0.168297000     -0.156623000
9       -0.226518000      0.219435000     -2.488048000
5       -0.236958000      0.235592000      3.714593000
9       -0.301620000      0.287375000      4.972489000
6
FLi-NH3
7        2.315859000     -1.854615000     -0.763962000
3        1.916220000      0.167549000     -0.511446000
9        1.608446000      1.732407000     -0.311333000
1        1.543705000     -2.344327000     -1.198141000
1        2.495626000     -2.319584000      0.116967000
1        3.126849000     -2.014220000     -1.348001000
6
FNa-NH3
7        2.310261000     -1.917628000     -0.759668000
11       1.830588000      0.492533000     -0.458227000
9        1.442022000      2.394952000     -0.202204000
1        3.120530000     -2.080345000     -1.344178000
1        2.492328000     -2.384156000      0.120025000
1        1.539791000     -2.411110000     -1.192679000
6
FK-NH3
7        2.390896000     -1.725747000     -0.646877000
19       3.089902000      0.918035000     -0.072193000
9        0.938088000      0.562136000     -0.765891000
1        1.615310000     -1.048546000     -0.785621000
1        2.079098000     -2.423256000      0.015250000
1        2.539445000     -2.210862000     -1.521361000
6
FRb-NH3
7        2.411577000     -1.739168000     -0.630304000
37       3.105606000      1.096897000     -0.148100000
9        0.845931000      0.465551000     -0.804026000
1        1.618094000     -1.080151000     -0.767239000
1        2.132573000     -2.418500000      0.064777000
1        2.538959000     -2.252869000     -1.491802000
6
FCs-NH3
7        2.800189000     -1.696075000     -0.928084000
55       3.311392000      1.427739000     -0.870338000
9        1.054729000      0.417564000     -0.731990000
1        1.943476000     -1.123575000     -0.844319000
1        2.830545000     -2.324961000     -0.137206000
1        2.705060000     -2.275358000     -1.751055000
6
FLi-NCl3
7        2.256794000     -1.560818000     -0.727211000
3        1.831503000      0.595304000     -0.458448000
9        1.527375000      2.147210000     -0.260361000
17       0.893951000     -2.337105000     -1.476575000
17       2.556501000     -2.292597000      0.820776000
17       3.657911000     -1.756497000     -1.737355000
6
FNa-NCl3
7        2.282071000     -1.703270000     -0.742473000
11       1.798248000      0.860370000     -0.438646000
9        1.421239000      2.755334000     -0.195393000
17       3.680438000     -1.925016000     -1.754252000
17       2.578536000     -2.435187000      0.807911000
17       0.912297000     -2.476834000     -1.485766000
6
FK-NCl3
7        0.777144000     -1.396991000      0.340577000
19       2.044414000      1.121261000     -0.621961000
9        0.281441000      1.592903000      0.649745000
17       1.463790000     -2.948660000     -0.133156000
17       0.796143000     -1.299709000      2.071865000
17      -0.863613000     -1.335246000     -0.217212000
6
FRb-NCl3
7        2.137426000     -1.466269000     -0.856682000
37       0.602491000      1.198903000     -0.222967000
9        2.963186000      1.317446000     -0.077621000
17       1.205914000     -2.903294000     -1.278472000
17       3.082222000     -1.828353000      0.551222000
17       3.198457000     -1.102434000     -2.179100000
6
FCs-NCl3
7        2.384407000     -1.483126000     -1.025055000
55       1.408747000      1.601850000     -1.721144000
9        2.848195000      1.267574000      0.172765000
17       1.830979000     -2.782029000     -2.075207000
17       1.824913000     -1.808125000      0.584342000
17       4.118080000     -1.474623000     -1.035442000
