# Supplementary material for: The Sigma Ring and Other Distinctive Features of Surface Potentials of Group 1 Systems
Source: J Phys Chem A. 2026 Jul 8;130(28):5445–55. doi: 10.1021/acs.jpca.6c02529 (PMC13383737; doi:10.1021/acs.jpca.6c02529)
Supplement: Supplementary file 1 [file jp6c02529_si_001.zip › SI_xyzFiles_and_BasisSets/xyz-Coordinates-Files/MX_Metal-Halides_CCSDfull.xyz]

2
LiF - CCSD(full)
9        0.000000000      0.000000000     -0.004805000
3        0.000000000      0.000000000      1.564805000
2
LiCl - CCSD(full)
17       0.000000000      0.000000000     -0.004134000
3        0.000000000      0.000000000      2.024134000
2
LiBr - CCSD(full)
35       0.000000000      0.000000000     -0.008730000
3        0.000000000      0.000000000      2.178730000
2
LiI - CCSD(full)
53       0.000000000      0.000000000     -0.007746000
3        0.000000000      0.000000000      2.397746000
2
NaF - CCSD(full)
9        0.000000000      0.000000000      0.005941000
11       0.000000000      0.000000000      1.924059000
2
NaCl - CCSD(full)
17       0.000000000      0.000000000     -0.009517000
11       0.000000000      0.000000000      2.349517000
2
NaBr - CCSD(full)
35       0.000000000      0.000000000     -0.006031000
11       0.000000000      0.000000000      2.506031000
2
NaI - CCSD(full)
53       0.000000000      0.000000000     -0.006472000
11       0.000000000      0.000000000      2.716472000
2
KF - CCSD(full)
9        0.000000000      0.000000000     -0.023830000
19       0.000000000      0.000000000      2.193830000
2
KCl - CCSD(full)
17       0.000000000      0.000000000     -0.021361000
19       0.000000000      0.000000000      2.691361000
2
KBr - CCSD(full)
35       0.000000000      0.000000000     -0.028176000
19       0.000000000      0.000000000      2.848176000
2
KI - CCSD(full)
53       0.000000000      0.000000000     -0.024011000
19       0.000000000      0.000000000      3.074011000
2
RbF - CCSD(full)
9        0.000000000      0.000000000      0.032969000
37       0.000000000      0.000000000      2.377031000
2
RbCl - CCSD(full)
17       0.000000000      0.000000000     -0.046567000
37       0.000000000      0.000000000      2.806567000
2
RbBr - CCSD(full)
35       0.000000000      0.000000000     -0.071042000
37       0.000000000      0.000000000      2.951042000
2
RbI - CCSD(full)
53       0.000000000      0.000000000     -0.039208000
37       0.000000000      0.000000000      3.209208000
2
CsF - CCSD(full)
9        0.000000000      0.000000000      0.012332000
55       0.000000000      0.000000000      2.397668000
2
CsCl - CCSD(full)
17       0.000000000      0.000000000     -0.098113000
55       0.000000000      0.000000000      2.858113000
2
CsBr - CCSD(full)
35       0.000000000      0.000000000     -0.080148000
55       0.000000000      0.000000000      3.060148000
2
CsI - CCSD(full)
53       0.000000000      0.000000000     -0.107585000
55       0.000000000      0.000000000      3.277585000
