# Supplementary material for: The Sigma Ring and Other Distinctive Features of Surface Potentials of Group 1 Systems
Source: J Phys Chem A. 2026 Jul 8;130(28):5445–55. doi: 10.1021/acs.jpca.6c02529 (PMC13383737; doi:10.1021/acs.jpca.6c02529)
Supplement: Supplementary file 1 [file jp6c02529_si_001.zip › SI_xyzFiles_and_BasisSets/xyz-Coordinates-Files/MX_Metal-Halides_MP2full.xyz]

2
LiF - MP2(full)
9        0.000000000      0.000000000     -0.008470000
3        0.000000000      0.000000000      1.568470000
2
LiCl - MP2(full)
17       0.000000000      0.000000000     -0.004818000
3        0.000000000      0.000000000      2.024818000
2
LiBr - MP2(full)
35       0.000000000      0.000000000     -0.008708000
3        0.000000000      0.000000000      2.178708000
2
LiI - MP2(full)
53       0.000000000      0.000000000     -0.005847000
3        0.000000000      0.000000000      2.395847000
2
NaF - MP2(full)
9        0.000000000      0.000000000      0.002329000
11       0.000000000      0.000000000      1.927671000
2
NaCl - MP2(full)
17       0.000000000      0.000000000     -0.008739000
11       0.000000000      0.000000000      2.348739000
2
NaBr - MP2(full)
35       0.000000000      0.000000000     -0.004401000
11       0.000000000      0.000000000      2.504401000
2
NaI - MP2(full)
53       0.000000000      0.000000000     -0.002490000
11       0.000000000      0.000000000      2.712490000
2
KF - MP2(full)
9        0.000000000      0.000000000     -0.023517000
19       0.000000000      0.000000000      2.193517000
2
KCl - MP2(full)
17       0.000000000      0.000000000     -0.016151000
19       0.000000000      0.000000000      2.686151000
2
KBr - MP2(full)
35       0.000000000      0.000000000     -0.021977000
19       0.000000000      0.000000000      2.841977000
2
KI - MP2(full)
53       0.000000000      0.000000000     -0.014695000
19       0.000000000      0.000000000      3.064695000
2
RbF - MP2(full)
9        0.000000000      0.000000000      0.031651000
37       0.000000000      0.000000000      2.378349000
2
RbCl - MP2(full)
17       0.000000000      0.000000000     -0.042381000
37       0.000000000      0.000000000      2.802381000
2
RbBr - MP2(full)
35       0.000000000      0.000000000     -0.065887000
37       0.000000000      0.000000000      2.945887000
2
RbI - MP2(full)
53       0.000000000      0.000000000     -0.030671000
37       0.000000000      0.000000000      3.200671000
2
CsF - MP2(full)
9        0.000000000      0.000000000      0.016235000
55       0.000000000      0.000000000      2.393765000
2
CsCl - MP2(full)
17       0.000000000      0.000000000     -0.087038000
55       0.000000000      0.000000000      2.847038000
2
CsBr - MP2(full)
35       0.000000000      0.000000000     -0.068262000
55       0.000000000      0.000000000      3.048262000
2
CsI - MP2(full)
53       0.000000000      0.000000000     -0.091359000
55       0.000000000      0.000000000      3.261359000
