# Supplementary material for: The Sigma Ring and Other Distinctive Features of Surface Potentials of Group 1 Systems
Source: J Phys Chem A. 2026 Jul 8;130(28):5445–55. doi: 10.1021/acs.jpca.6c02529 (PMC13383737; doi:10.1021/acs.jpca.6c02529)
Supplement: Supplementary file 1 [file jp6c02529_si_001.zip › SI_xyzFiles_and_BasisSets/xyz-Coordinates-Files/MX_Metal-Halides_wB97XD.xyz]

2
LiF - Followed by MX for aug-cc-PVTZ + Stuttgart ECPs for K, Rb, Cs, I
9        0.000000000      0.000000000      0.396454000
3        0.000000000      0.000000000     -1.189363000
2
LiCl
3       -3.665499000      1.793388000      0.000000000
17      -5.711527000      1.793388000      0.000000000
2
LiBr
3       -3.587584000      1.793388000      0.000000000
35      -5.789442000      1.793388000      0.000000000
2
LiI
3       -3.474511000      1.793388000      0.000000000
53      -5.902514000      1.793388000      0.000000000
2
NaF
9        0.000000000      0.000000000     -1.074801000
11       0.000000000      0.000000000      0.879383000
2
NaCl
11      -3.490455000      1.793388000      0.000000000
17      -5.886570000      1.793388000      0.000000000
2
NaBr
11      -3.416232000      1.793388000      0.000000000
35      -5.960793000      1.793388000      0.000000000
2
NaI
11      -3.308744000      1.793388000      0.000000000
53      -6.068281000      1.793388000      0.000000000
2
KF
19       0.000000000      0.000000000      0.704154000
9        0.000000000      0.000000000     -1.486547000
2
KCl
17      -5.636528000      1.793388000      0.000000000
19      -2.940497000      1.793388000      0.000000000
2
KBr
35      -5.717747000      1.793388000      0.000000000
19      -2.859278000      1.793388000      0.000000000
2
KI
53      -5.832935000      1.793388000      0.000000000
19      -2.744090000      1.793388000      0.000000000
2
RbF
37       0.000000000      0.000000000      0.446084000
9        0.000000000      0.000000000     -1.833899000
2
RbCl
17      -5.694347000      1.793388000      0.000000000
37      -2.882678000      1.793388000      0.000000000
2
RbBr
35      -5.777871000      1.793388000      0.000000000
37      -2.799154000      1.793388000      0.000000000
2
RbI
53      -5.895721000      1.793388000      0.000000000
37      -2.681304000      1.793388000      0.000000000
2
CsF
55       0.000000000      0.000000000      0.333703000
9        0.000000000      0.000000000     -2.039297000
2
CsCl
17      -5.605853000      1.793388000      0.000000000
55      -2.651172000      1.793388000      0.000000000
2
CsBr
35      -5.695927000      1.793388000      0.000000000
55      -2.561099000      1.793388000      0.000000000
2
CsI
53      -5.821418000      1.793388000      0.000000000
55      -2.435607000      1.793388000      0.000000000
2
LiF - Followed by MX for def2-TZVPP + G16 Default ECPs for Rb, Cs, I
3        0.000000000      0.000000000     -1.184905000
9        0.000000000      0.000000000      0.394968000
2
LiCl
3       -3.668206000      1.793388000      0.000000000
17      -5.708819000      1.793388000      0.000000000
2
LiBr
3       -3.588132000      1.793388000      0.000000000
35      -5.788893000      1.793388000      0.000000000
2
LiI
3       -3.475992000      1.793388000      0.000000000
53      -5.901033000      1.793388000      0.000000000
2
NaF
11       0.000000000      0.000000000      0.871508000
9        0.000000000      0.000000000     -1.065176000
2
NaCl
11      -3.498001000      1.793388000      0.000000000
17      -5.879025000      1.793388000      0.000000000
2
NaBr
11      -3.420949000      1.793388000      0.000000000
35      -5.956076000      1.793388000      0.000000000
2
NaI
11      -3.312353000      1.793388000      0.000000000
53      -6.064672000      1.793388000      0.000000000
2
KF
19       0.000000000      0.000000000      0.708533000
9        0.000000000      0.000000000     -1.495793000
2
KCl
17      -5.641587000      1.793388000      0.000000000
19      -2.935439000      1.793388000      0.000000000
2
KBr
35      -5.724890000      1.793388000      0.000000000
19      -2.852135000      1.793388000      0.000000000
2
KI
53      -5.840621000      1.793388000      0.000000000
19      -2.736404000      1.793388000      0.000000000
2
RbF
37       0.000000000      0.000000000      0.459277000
9        0.000000000      0.000000000     -1.888140000
2
RbCl
17      -5.719785000      1.793388000      0.000000000
37      -2.857240000      1.793388000      0.000000000
2
RbBr
35      -5.804719000      1.793388000      0.000000000
37      -2.772306000      1.793388000      0.000000000
2
RbI
53      -5.921084000      1.793388000      0.000000000
37      -2.655941000      1.793388000      0.000000000
2
CsF
55       0.000000000      0.000000000      0.334162000
9        0.000000000      0.000000000     -2.042100000
2
CsCl
17      -5.605322000      1.793388000      0.000000000
55      -2.651703000      1.793388000      0.000000000
2
CsBr
35      -5.697851000      1.793388000      0.000000000
55      -2.559174000      1.793388000      0.000000000
2
CsI
53      -5.824025000      1.793388000      0.000000000
55      -2.433000000      1.793388000      0.000000000
2
LiF - Followed by MX for dyall-acv3z
3       -0.014118000     -0.005580000     -0.019883000
9        0.685565000      1.177472000      0.748883000
2
LiCl
3       -0.182812000      0.581080000      2.495211000
17       0.103805000      1.478697000      4.306972000
2
LiBr
3        2.616124000      0.801589000      1.309609000
35       2.779937000      1.710092000      3.307280000
2
LiI
3        4.044925000      0.950817000      2.318316000
53       6.015012000      1.579432000      3.612892000
2
NaF
11      -0.017851000     -0.003914000     -0.023496000
9        0.668901000      1.290170000      1.250903000
2
NaCl
11      -0.241129000      0.640957000      1.507941000
17       0.933938000      0.868966000      3.571316000
2
NaBr
11      -0.615349000      0.693756000      3.567224000
35       0.958886000      1.425176000      5.416975000
2
NaI
11       2.864929000      0.817726000      0.913560000
53       3.679418000      0.969119000      3.549701000
2
KF
19      -0.026895000     -0.001823000     -0.076062000
9        1.599165000      0.906166000      1.054617000
2
KCl
19      -0.251399000      0.443692000      1.437224000
17       1.061915000      2.749256000      1.878274000
2
KBr
19      -0.523166000      1.015827000      3.291761000
35       1.702924000      2.508951000      4.267279000
2
KI
19      -0.485125000      1.266180000      5.614179000
53      -0.163602000      1.777210000      8.655372000
2
RbF
37      -0.034760000     -0.003158000     -0.058892000
9        1.399067000      1.285384000      1.160778000
2
RbCl
37      -0.390025000      0.632710000      2.502397000
17       1.337964000      2.366847000      3.896680000
2
RbBr
37      -0.515972000      1.055456000      4.529995000
35       1.670698000      2.923378000      5.340688000
2
RbI
37      -0.582674000      1.359200000      7.145358000
53       1.365090000      3.222266000      8.945395000
2
CsF
55      -3.933003000      1.793388000      0.000000000
9       -6.284022000      1.793388000      0.000000000
2
CsCl
55      -0.071950000     -0.040422000     -0.073107000
17       2.029039000      1.228375000      1.559584000
2
CsBr
55       0.003761000      0.014487000     -0.013580000
35       1.487821000      2.463895000      1.256572000
2
CsI
55      -0.060972000     -0.092355000     -0.068983000
53       1.552554000      2.570736000      1.311976000
2
LiF - Followed by MX for x2c-TZVPPall
3       -0.015210000     -0.007427000     -0.021083000
9        0.686657000      1.179319000      0.750084000
2
LiCl
3       -0.182645000      0.581602000      2.496265000
17       0.103638000      1.478174000      4.305918000
2
LiBr
3        2.616442000      0.803352000      1.313487000
35       2.779619000      1.708329000      3.303402000
2
LiI
3        4.081598000      0.962519000      2.342415000
53       5.978339000      1.567730000      3.5887940002
NaF
11      -0.016903000     -0.002128000     -0.021737000
9        0.667954000      1.288384000      1.249145000
2
NaCl
11      -0.239146000      0.641342000      1.511424000
17       0.931954000      0.868581000      3.567833000
2
NaBr
11      -0.603966000      0.699045000      3.580599000
35       0.947503000      1.419887000      5.403600000
2
NaI
11       2.910183000      0.826138000      1.060026000
53       3.634165000      0.960708000      3.403235000
2
KF
19      -0.035445000     -0.006597000     -0.082007000
9        1.607714000      0.910940000      1.060562000
2
KCl
19      -0.254096000      0.438957000      1.436319000
17       1.064612000      2.753991000      1.879180000
2
KBr
19      -0.519595000      1.018222000      3.293326000
35       1.699353000      2.506556000      4.265714000
2
KI
19      -0.466064000      1.296476000      5.794474000
53      -0.182664000      1.746914000      8.475077000
2
RbF
37      -0.015030000      0.014572000     -0.042109000
9        1.379337000      1.267654000      1.143995000
2
RbCl
37      -0.374122000      0.648669000      2.515228000
17       1.322061000      2.350888000      3.883848000
2
RbBr
37      -0.493195000      1.074912000      4.538439000
35       1.647922000      2.903922000      5.332244000
2
RbI
37      -0.481578000      1.455899000      7.238786000
53       1.263995000      3.125567000      8.851967000
2
CsF
55      -3.951929000      1.793388000      0.000000000
9       -6.265096000      1.793388000      0.000000000
2
CsCl
55      -0.056766000     -0.031252000     -0.061307000
17       2.013854000      1.219205000      1.547784000
2
CsBr
55       0.020579000      0.042245000      0.000814000
35       1.471003000      2.436137000      1.242178000
2
CsI
55       0.063364000      0.112859000      0.037432000
53       1.428218000      2.365522000      1.205561000
2
LiF - Followed by MX for ANO-RCC-VTZP
3       -0.017898000     -0.011972000     -0.024037000
9        0.689345000      1.183864000      0.753038000
2
LiCl
3       -0.183128000      0.580088000      2.493210000
17       0.104121000      1.479688000      4.308973000
2
LiBr
3        2.617141000      0.807231000      1.322016000
35       2.778920000      1.704450000      3.294873000
2
LiI
3        4.335539000      1.043546000      2.509284000
53       5.724398000      1.486703000      3.421925000
2
NaF
11      -0.019129000     -0.006323000     -0.025868000
9        0.670180000      1.292579000      1.253276000
2
NaCl
11      -0.241856000      0.640816000      1.506665000
17       0.934664000      0.869107000      3.572592000
2
NaBr
11      -0.605678000      0.698250000      3.578587000
35       0.949215000      1.420682000      5.405612000
2
NaI
11       2.980096000      0.839133000      1.286302000
53       3.564252000      0.947713000      3.176959000
2
KF
19      -0.028925000     -0.002956000     -0.077474000
9        1.601194000      0.907299000      1.056029000
2
KCl
19      -0.251978000      0.442675000      1.437030000
17       1.062494000      2.750273000      1.878469000
2
KBr
19      -0.509357000      1.025089000      3.297813000
35       1.689115000      2.499689000      4.261227000
2
KI
19      -0.509357000      1.025089000      3.297813000
35       1.689115000      2.499689000      4.261227000
2
RbF
37      -0.028482000      0.002483000     -0.053552000
9        1.392789000      1.279743000      1.155438000
2
RbCl
37      -0.385410000      0.637341000      2.506120000
17       1.333349000      2.362216000      3.892956000
2
RbBr
37      -0.496238000      1.072313000      4.537311000
35       1.650965000      2.906521000      5.333372000
2
RbI
37      -0.352857000      1.579023000      7.357745000
53       1.135274000      3.002443000      8.733008000
2
CsF
55      -4.007899000      1.793388000      0.000000000
9       -6.209126000      1.793388000      0.000000000
2
CsCl
55      -0.005016000      0.000000000     -0.021092000
17       1.962105000      1.187953000      1.507569000
2
CsBr
55       0.056339000      0.101266000      0.031420000
35       1.435243000      2.377116000      1.211573000
2
CsI
55       0.114905000      0.197926000      0.081544000
53       1.376677000      2.280455000      1.161449000
