# Supplementary material for: The Sigma Ring and Other Distinctive Features of Surface Potentials of Group 1 Systems
Source: J Phys Chem A. 2026 Jul 8;130(28):5445–55. doi: 10.1021/acs.jpca.6c02529 (PMC13383737; doi:10.1021/acs.jpca.6c02529)
Supplement: Supplementary file 1 [file jp6c02529_si_001.zip › SI_xyzFiles_and_BasisSets/xyz-Coordinates-Files/The-XLi--NR3_Complexes_wB97XD.xyz]

6
FLi-NH3
3       -3.451948000      1.179457000     -0.916853000
7       -2.261042000      0.230698000     -2.331934000
1       -1.767328000      0.891455000     -2.918565000
1       -2.802328000     -0.360278000     -2.950194000
1       -1.559403000     -0.360261000     -1.904192000
9       -4.372823000      1.912417000      0.177447000
6
ClLi-NH3
3       -3.440497000      1.170202000     -0.930539000
7       -2.265918000      0.234559000     -2.326148000
1       -1.771551000      0.894584000     -2.913545000
1       -2.806248000     -0.356910000     -2.945242000
1       -1.563649000     -0.356863000     -1.899418000
17      -4.630563000      2.117833000      0.483769000
6
BrLi-NH3
3       -3.436342000      1.167034000     -0.935320000
7       -2.266067000      0.234716000     -2.325948000
1       -1.771533000      0.894527000     -2.913590000
1       -2.806302000     -0.356855000     -2.945167000
1       -1.563678000     -0.356856000     -1.899434000
35      -4.720445000      2.189289000      0.590458000
6
ILi-NH3
3       -3.431873000      1.163018000     -0.939933000
7       -2.266947000      0.235302000     -2.324841000
1       -1.772431000      0.895184000     -2.912623000
1       -2.806750000     -0.356308000     -2.944591000
1       -1.564011000     -0.356519000     -1.899285000
53      -4.848401000      2.291574000      0.742049000
6
FLi-NCl3
7        0.721431000     -1.498122000      0.391896000
3        0.928718000      0.696059000      0.180594000
9        1.076089000      2.275630000      0.028625000
17       1.932740000     -2.294748000     -0.567150000
17       0.921802000     -1.945522000      2.059620000
17      -0.855934000     -1.988151000     -0.150044000
6
ClLi-NCl3
7       -0.025590000     -1.178117000     -0.478357000
3        0.934130000      0.657353000      0.192867000
17       0.966527000     -1.947551000     -1.680189000
17      -0.235004000     -2.251750000      0.872288000
17      -1.577741000     -0.801841000     -1.164140000
17       1.838954000      2.397256000      0.826843000
6
BrLi-NCl3
7       -0.024782000     -1.176664000     -0.477721000
3        0.929289000      0.647384000      0.189905000
17       0.968172000     -1.944739000     -1.679379000
17      -0.233796000     -2.249449000      0.873352000
17      -1.576386000     -0.798614000     -1.163159000
35       1.904843000      2.523923000      0.872528000
6
ILi-NCl3
7       -0.023363000     -1.174684000     -0.477103000
3        0.926942000      0.637914000      0.185881000
17       0.968989000     -1.943302000     -1.679085000
17      -0.232421000     -2.246399000      0.874939000
17      -1.574803000     -0.794386000     -1.161748000
53       1.998891000      2.708218000      0.940422000
